# Supplementary material for: Accessing ultrastable glass via a bulk transformation
Source: Nat Commun. 2025 Jan 10;16:562. doi: 10.1038/s41467-024-55367-8 (PMC11724126; doi:10.1038/s41467-024-55367-8)
Supplement: Supplementary file 3 — Source Data [file 41467_2024_55367_MOESM3_ESM.xlsx]

## Sheet: Fig. 1a&b
DSC data						XRD data
As-prepared		Heat-treated				As-prepared		Heat-treated
Temp. (K)	DSC (mW/mg)	Temp. (K)	DSC (mW/mg)			2Theta (deg.)	Intensity	2Theta (deg.)	Intensity
307.936	-0.000161	308.69	-0.000613			25	4280.4	25	3995.14
308.036	-0.00124	308.79	-0.000514			25.02	4322.4	25.02	4152.08
308.136	0.000242	308.89	-0.000402			25.04	4302	25.04	4159.73
308.236	0.000322	308.99	-0.000821			25.06	4155.6	25.06	4182.64
308.336	0.00101	309.09	-0.000616			25.08	4245.6	25.08	4135.42
308.436	0.000554	309.19	-0.000904			25.1	4333.2	25.1	4234.73
308.536	0.000544	309.29	-0.000633			25.12	4272	25.12	4127.08
308.636	0.000904	309.39	-0.000667			25.14	4314	25.14	4225.69
308.736	0.000953	309.49	-0.000894			25.16	4144.8	25.16	4177.77
308.836	0.00123	309.59	-0.000861			25.18	4178.4	25.18	4136.81
308.936	0.00101	309.69	-0.000922			25.2	4267.2	25.2	4211.11
309.036	0.00127	309.79	-0.00104			25.22	4164	25.22	4352.77
309.136	0.00123	309.89	-0.000721			25.24	4222.8	25.24	4208.33
309.236	0.0013	309.99	-0.000875			25.26	4165.2	25.26	4308.33
309.336	0.00141	310.09	-0.00107			25.28	4100.4	25.28	4209.02
309.436	0.00139	310.19	-0.00137			25.3	4222.8	25.3	4201.39
309.536	0.00153	310.29	-0.00102			25.32	4300.8	25.32	4247.92
309.636	0.0013	310.39	-0.000817			25.34	4186.8	25.34	4265.98
309.736	0.00131	310.49	-0.00126			25.36	4122	25.36	4200
309.836	0.00167	310.59	-0.000966			25.38	4341.6	25.38	4232.64
309.936	0.00171	310.69	-0.00104			25.4	4272	25.4	4199.31
310.036	0.00152	310.79	-0.00124			25.42	4311.6	25.42	4238.89
310.136	0.00164	310.89	-0.00114			25.44	4272	25.44	4314.58
310.236	0.00158	310.99	-0.00116			25.46	4216.8	25.46	4373.61
310.336	0.00166	311.09	-0.000965			25.48	4105.2	25.48	4294.44
310.436	0.0017	311.19	-0.000819			25.5	4364.4	25.5	4207.64
310.536	0.00163	311.29	-0.00108			25.52	4334.4	25.52	4227.77
310.636	0.00164	311.39	-0.00139			25.54	4233.6	25.54	4161.81
310.736	0.00176	311.49	-0.00114			25.56	4153.2	25.56	4306.94
310.836	0.00178	311.59	-0.00125			25.58	4171.2	25.58	4246.52
310.936	0.00169	311.69	-0.0011			25.6	4317.6	25.6	4358.33
311.036	0.00172	311.79	-0.00113			25.62	4184.4	25.62	4220.83
311.136	0.00178	311.89	-0.00117			25.64	4170	25.64	4237.5
311.236	0.00146	311.99	-0.00118			25.66	4201.2	25.66	4334.73
311.336	0.00178	312.09	-0.00109			25.68	4288.8	25.68	4279.86
311.436	0.00157	312.19	-0.000782			25.7	4256.4	25.7	4289.58
311.536	0.00173	312.29	-0.00141			25.72	4198.8	25.72	4277.77
311.636	0.00169	312.39	-0.00109			25.74	4243.2	25.74	4151.39
311.736	0.0014	312.49	-0.00123			25.76	4284	25.76	4232.64
311.836	0.00173	312.59	-0.00132			25.78	4359.6	25.78	4306.25
311.936	0.00154	312.69	-0.0013			25.8	4243.2	25.8	4311.81
312.036	0.00153	312.79	-0.000912			25.82	4354.8	25.82	4242.36
312.136	0.00162	312.89	-0.00122			25.84	4267.2	25.84	4272.23
312.236	0.00174	312.99	-0.000843			25.86	4270.8	25.86	4292.36
312.336	0.00185	313.09	-0.000876			25.88	4172.4	25.88	4236.81
312.436	0.00157	313.19	-0.00102			25.9	4314	25.9	4303.48
312.536	0.0017	313.29	-0.00124			25.92	4234.8	25.92	4275
312.636	0.00172	313.39	-0.00104			25.94	4144.8	25.94	4317.36
312.736	0.00144	313.49	-0.000991			25.96	4340.4	25.96	4274.31
312.836	0.00156	313.59	-0.000915			25.98	4189.2	25.98	4284.02
312.936	0.00153	313.69	-0.0013			26	4231.2	26	4311.11
313.036	0.00166	313.79	-0.00106			26.02	4236	26.02	4211.81
313.136	0.00168	313.89	-0.00101			26.04	4161.6	26.04	4267.36
313.236	0.00159	313.99	-0.000981			26.06	4174.8	26.06	4229.17
313.336	0.0017	314.09	-0.00101			26.08	4304.4	26.08	4343.75
313.436	0.00157	314.19	-0.00111			26.1	4221.6	26.1	4246.52
313.536	0.00158	314.29	-0.00117			26.12	4290	26.12	4393.06
313.636	0.00157	314.39	-0.00124			26.14	4327.2	26.14	4318.75
313.736	0.00171	314.49	-0.0014			26.16	4107.6	26.16	4243.06
313.836	0.00166	314.59	-0.00111			26.18	4302	26.18	4415.98
313.936	0.00164	314.69	-0.00119			26.2	4260	26.2	4384.02
314.036	0.00172	314.79	-0.00116			26.22	4420.8	26.22	4297.23
314.136	0.0015	314.89	-0.0011			26.24	4160.4	26.24	4297.23
314.236	0.00175	314.99	-0.00125			26.26	4255.2	26.26	4397.92
314.336	0.00177	315.09	-0.0012			26.28	4316.4	26.28	4377.08
314.436	0.00176	315.19	-0.00095			26.3	4336.8	26.3	4378.48
314.536	0.00191	315.29	-0.00115			26.32	4222.8	26.32	4331.94
314.636	0.0019	315.39	-0.00137			26.34	4329.6	26.34	4411.11
314.736	0.00173	315.49	-0.000975			26.36	4177.2	26.36	4468.06
314.836	0.00169	315.59	-0.000955			26.38	4212	26.38	4354.86
314.936	0.00161	315.69	-0.000952			26.4	4242	26.4	4436.81
315.036	0.00174	315.79	-0.000926			26.42	4311.6	26.42	4315.98
315.136	0.00172	315.89	-0.00105			26.44	4290	26.44	4391.67
315.236	0.00204	315.99	-0.00111			26.46	4332	26.46	4463.19
315.336	0.00192	316.09	-0.00105			26.48	4287.6	26.48	4413.19
315.436	0.00183	316.19	-0.00115			26.5	4369.2	26.5	4440.98
315.536	0.00175	316.29	-0.00102			26.52	4154.4	26.52	4531.94
315.636	0.00158	316.39	-0.00105			26.54	4198.8	26.54	4347.23
315.736	0.00181	316.49	-0.000953			26.56	4125.6	26.56	4295.83
315.836	0.0016	316.59	-0.00102			26.58	4258.8	26.58	4351.39
315.936	0.00172	316.69	-0.00121			26.6	4438.8	26.6	4415.27
316.036	0.00181	316.79	-0.00123			26.62	4248	26.62	4458.33
316.136	0.00164	316.89	-0.00122			26.64	4387.2	26.64	4365.27
316.236	0.00144	316.99	-0.000992			26.66	4278	26.66	4281.25
316.336	0.00173	317.09	-0.00116			26.68	4345.2	26.68	4513.89
316.436	0.00184	317.19	-0.00123			26.7	4310.4	26.7	4418.06
316.536	0.00156	317.29	-0.00114			26.72	4184.4	26.72	4394.44
316.636	0.00185	317.39	-0.00119			26.74	4192.8	26.74	4440.27
316.736	0.00159	317.49	-0.00102			26.76	4340.4	26.76	4366.67
316.836	0.00167	317.59	-0.0012			26.78	4303.2	26.78	4361.11
316.936	0.00173	317.69	-0.00121			26.8	4333.2	26.8	4426.39
317.036	0.00159	317.79	-0.00103			26.82	4330.8	26.82	4341.67
317.136	0.00152	317.89	-0.00111			26.84	4278	26.84	4320.14
317.236	0.00168	317.99	-0.00108			26.86	4281.6	26.86	4390.27
317.336	0.00171	318.09	-0.000961			26.88	4317.6	26.88	4357.64
317.436	0.00113	318.19	-0.0012			26.9	4227.6	26.9	4422.23
317.536	0.00139	318.29	-0.00122			26.92	4310.4	26.92	4459.02
317.636	0.00151	318.39	-0.000967			26.94	4299.6	26.94	4404.86
317.736	0.00176	318.49	-0.000949			26.96	4341.6	26.96	4467.36
317.836	0.00183	318.59	-0.00101			26.98	4238.4	26.98	4464.58
317.936	0.00159	318.69	-0.00114			27	4273.2	27	4400.69
318.036	0.00143	318.79	-0.00117			27.02	4338	27.02	4418.75
318.136	0.00135	318.89	-0.0011			27.04	4375.2	27.04	4473.61
318.236	0.00147	318.99	-0.00103			27.06	4298.4	27.06	4361.81
318.336	0.00148	319.09	-0.00083			27.08	4299.6	27.08	4536.81
318.436	0.0013	319.19	-0.00114			27.1	4374	27.1	4471.52
318.536	0.00137	319.29	-0.00104			27.12	4388.4	27.12	4481.94
318.636	0.00162	319.39	-0.00106			27.14	4306.8	27.14	4475.69
318.736	0.00132	319.49	-0.000875			27.16	4338	27.16	4500
318.836	0.00142	319.59	-0.001			27.18	4261.2	27.18	4465.27
318.936	0.00146	319.69	-0.000952			27.2	4383.6	27.2	4470.14
319.036	0.00142	319.79	-0.00106			27.22	4188	27.22	4490.98
319.136	0.00158	319.89	-0.00117			27.24	4351.2	27.24	4483.33
319.236	0.00134	319.99	-0.00103			27.26	4462.8	27.26	4450
319.336	0.00142	320.09	-0.000896			27.28	4425.6	27.28	4497.92
319.436	0.00139	320.19	-0.00102			27.3	4310.4	27.3	4472.23
319.536	0.00141	320.29	-0.00148			27.32	4392	27.32	4450.69
319.636	0.0014	320.39	-0.000908			27.34	4274.4	27.34	4445.83
319.736	0.00141	320.49	-0.00127			27.36	4441.2	27.36	4485.42
319.836	0.00144	320.59	-0.000908			27.38	4540.8	27.38	4379.86
319.936	0.00145	320.69	-0.00118			27.4	4443.6	27.4	4593.06
320.036	0.0012	320.79	-0.00133			27.42	4215.6	27.42	4436.81
320.136	0.00145	320.89	-0.00129			27.44	4326	27.44	4510.42
320.236	0.00146	320.99	-0.00111			27.46	4420.8	27.46	4482.64
320.336	0.00134	321.09	-0.00126			27.48	4315.2	27.48	4508.33
320.436	0.00124	321.19	-0.00111			27.5	4401.6	27.5	4384.02
320.536	0.00139	321.29	-0.00124			27.52	4353.6	27.52	4430.56
320.636	0.00143	321.39	-0.00106			27.54	4455.6	27.54	4354.17
320.736	0.00147	321.49	-0.000956			27.56	4345.2	27.56	4518.75
320.836	0.00119	321.59	-0.00116			27.58	4413.6	27.58	4418.06
320.936	0.00131	321.69	-0.0011			27.6	4473.6	27.6	4508.33
321.036	0.00161	321.79	-0.00133			27.62	4350	27.62	4479.86
321.136	0.00146	321.89	-0.00137			27.64	4441.2	27.64	4435.42
321.236	0.00144	321.99	-0.00133			27.66	4424.4	27.66	4604.86
321.336	0.00151	322.09	-0.00104			27.68	4334.4	27.68	4561.11
321.436	0.00151	322.19	-0.00105			27.7	4443.6	27.7	4586.11
321.536	0.00124	322.29	-0.00129			27.72	4434	27.72	4481.25
321.636	0.00161	322.39	-0.00129			27.74	4380	27.74	4566.67
321.736	0.00125	322.49	-0.00111			27.76	4354.8	27.76	4607.64
321.836	0.00134	322.59	-0.00111			27.78	4466.4	27.78	4536.11
321.936	0.00141	322.69	-0.00112			27.8	4448.4	27.8	4487.5
322.036	0.00133	322.79	-0.00124			27.82	4260	27.82	4576.39
322.136	0.00144	322.89	-0.0012			27.84	4468.8	27.84	4478.48
322.236	0.00124	322.99	-0.00125			27.86	4539.6	27.86	4527.77
322.336	0.00151	323.09	-0.00143			27.88	4419.6	27.88	4497.92
322.436	0.00129	323.19	-0.00114			27.9	4438.8	27.9	4543.06
322.536	0.00131	323.29	-0.0011			27.92	4518	27.92	4506.25
322.636	0.00136	323.39	-0.00123			27.94	4502.4	27.94	4433.33
322.736	0.00141	323.49	-0.00145			27.96	4490.4	27.96	4531.25
322.836	0.00139	323.59	-0.00136			27.98	4423.2	27.98	4472.92
322.936	0.00117	323.69	-0.00119			28	4417.2	28	4495.83
323.036	0.00149	323.79	-0.00118			28.02	4356	28.02	4517.36
323.136	0.00148	323.89	-0.000923			28.04	4333.2	28.04	4463.19
323.236	0.00135	323.99	-0.00115			28.06	4498.8	28.06	4467.36
323.336	0.00161	324.09	-0.00117			28.08	4315.2	28.08	4536.81
323.436	0.00147	324.19	-0.00127			28.1	4428	28.1	4573.61
323.536	0.00136	324.29	-0.00115			28.12	4503.6	28.12	4539.58
323.636	0.00156	324.39	-0.00111			28.14	4372.8	28.14	4496.52
323.736	0.0017	324.49	-0.00139			28.16	4394.4	28.16	4536.81
323.836	0.00168	324.59	-0.00108			28.18	4551.6	28.18	4568.06
323.936	0.00157	324.69	-0.00107			28.2	4482	28.2	4599.31
324.036	0.00129	324.79	-0.001			28.22	4442.4	28.22	4594.44
324.136	0.00146	324.89	-0.00121			28.24	4382.4	28.24	4609.02
324.236	0.00155	324.99	-0.00127			28.26	4503.6	28.26	4599.31
324.336	0.00157	325.09	-0.00135			28.28	4464	28.28	4531.25
324.436	0.00148	325.19	-0.00126			28.3	4500	28.3	4605.56
324.536	0.00147	325.29	-0.00116			28.32	4323.6	28.32	4574.31
324.636	0.00139	325.39	-0.00127			28.34	4390.8	28.34	4502.77
324.736	0.00158	325.49	-0.0012			28.36	4476	28.36	4536.81
324.836	0.00152	325.59	-0.00119			28.38	4477.2	28.38	4577.77
324.936	0.00146	325.69	-0.00121			28.4	4524	28.4	4694.44
325.036	0.00154	325.79	-0.00132			28.42	4454.4	28.42	4525
325.136	0.00132	325.89	-0.00118			28.44	4446	28.44	4565.27
325.236	0.00127	325.99	-0.00121			28.46	4491.6	28.46	4615.98
325.336	0.0015	326.09	-0.00117			28.48	4478.4	28.48	4563.19
325.436	0.00156	326.19	-0.00106			28.5	4489.2	28.5	4533.33
325.536	0.00138	326.29	-0.00159			28.52	4482	28.52	4597.92
325.636	0.00159	326.39	-0.00136			28.54	4534.8	28.54	4593.75
325.736	0.00141	326.49	-0.00129			28.56	4380	28.56	4464.58
325.836	0.00149	326.59	-0.00129			28.58	4470	28.58	4540.98
325.936	0.00142	326.69	-0.00137			28.6	4467.6	28.6	4668.06
326.036	0.00128	326.79	-0.000913			28.62	4548	28.62	4590.98
326.136	0.00143	326.89	-0.00112			28.64	4576.8	28.64	4590.27
326.236	0.00155	326.99	-0.00115			28.66	4552.8	28.66	4504.17
326.336	0.00162	327.09	-0.00139			28.68	4575.6	28.68	4676.39
326.436	0.00148	327.19	-0.00132			28.7	4492.8	28.7	4497.23
326.536	0.00173	327.29	-0.00154			28.72	4485.6	28.72	4567.36
326.636	0.00152	327.39	-0.00137			28.74	4616.4	28.74	4528.48
326.736	0.00147	327.49	-0.00126			28.76	4477.2	28.76	4572.92
326.836	0.00147	327.59	-0.00119			28.78	4515.6	28.78	4588.89
326.936	0.00154	327.69	-0.00107			28.8	4513.2	28.8	4506.25
327.036	0.00156	327.79	-0.00115			28.82	4611.6	28.82	4602.77
327.136	0.00139	327.89	-0.00117			28.84	4573.2	28.84	4644.44
327.236	0.00166	327.99	-0.00117			28.86	4484.4	28.86	4558.33
327.336	0.00159	328.09	-0.00109			28.88	4532.4	28.88	4527.08
327.436	0.00159	328.19	-0.00132			28.9	4569.6	28.9	4647.23
327.536	0.00156	328.29	-0.0015			28.92	4640.4	28.92	4550
327.636	0.00139	328.39	-0.00139			28.94	4440	28.94	4573.61
327.736	0.00142	328.49	-0.00125			28.96	4585.2	28.96	4525.69
327.836	0.00141	328.59	-0.0011			28.98	4540.8	28.98	4688.19
327.936	0.00158	328.69	-0.00105			29	4454.4	29	4668.06
328.036	0.00159	328.79	-0.00114			29.02	4478.4	29.02	4639.58
328.136	0.00168	328.89	-0.00102			29.04	4656	29.04	4698.61
328.236	0.00142	328.99	-0.00152			29.06	4578	29.06	4548.61
328.336	0.00154	329.09	-0.00121			29.08	4484.4	29.08	4518.75
328.436	0.00168	329.19	-0.00154			29.1	4519.2	29.1	4461.81
328.536	0.00138	329.29	-0.00134			29.12	4533.6	29.12	4554.17
328.636	0.00139	329.39	-0.00101			29.14	4585.2	29.14	4597.92
328.736	0.00173	329.49	-0.00148			29.16	4401.6	29.16	4589.58
328.836	0.00148	329.59	-0.00118			29.18	4534.8	29.18	4742.36
328.936	0.00161	329.69	-0.00133			29.2	4488	29.2	4724.31
329.036	0.0015	329.79	-0.00135			29.22	4504.8	29.22	4585.42
329.136	0.00159	329.89	-0.00128			29.24	4531.2	29.24	4701.39
329.236	0.00161	329.99	-0.00132			29.26	4512	29.26	4610.42
329.336	0.00159	330.09	-0.00131			29.28	4519.2	29.28	4595.14
329.436	0.00168	330.19	-0.00142			29.3	4570.8	29.3	4556.25
329.536	0.00161	330.29	-0.00138			29.32	4557.6	29.32	4622.23
329.636	0.00168	330.39	-0.00144			29.34	4483.2	29.34	4597.92
329.736	0.00171	330.49	-0.00145			29.36	4630.8	29.36	4725.69
329.836	0.00164	330.59	-0.00131			29.38	4594.8	29.38	4557.64
329.936	0.0017	330.69	-0.0013			29.4	4544.4	29.4	4661.11
330.036	0.00167	330.79	-0.00114			29.42	4720.8	29.42	4770.14
330.136	0.00149	330.89	-0.000974			29.44	4698	29.44	4663.89
330.236	0.00136	330.99	-0.00125			29.46	4604.4	29.46	4692.36
330.336	0.00143	331.09	-0.000989			29.48	4448.4	29.48	4663.19
330.436	0.00151	331.19	-0.00142			29.5	4545.6	29.5	4688.19
330.536	0.00149	331.29	-0.00119			29.52	4590	29.52	4781.25
330.636	0.00157	331.39	-0.0013			29.54	4627.2	29.54	4679.17
330.736	0.00155	331.49	-0.00134			29.56	4640.4	29.56	4642.36
330.836	0.00161	331.59	-0.0011			29.58	4670.4	29.58	4658.33
330.936	0.00149	331.69	-0.00144			29.6	4696.8	29.6	4652.08
331.036	0.00156	331.79	-0.00103			29.62	4605.6	29.62	4695.14
331.136	0.00149	331.89	-0.00142			29.64	4614	29.64	4657.64
331.236	0.0015	331.99	-0.00125			29.66	4563.6	29.66	4624.31
331.336	0.00153	332.09	-0.00132			29.68	4596	29.68	4700.69
331.436	0.00166	332.19	-0.000984			29.7	4696.8	29.7	4712.5
331.536	0.0015	332.29	-0.00123			29.72	4626	29.72	4686.11
331.636	0.00122	332.39	-0.00124			29.74	4506	29.74	4754.86
331.736	0.00137	332.49	-0.00126			29.76	4638	29.76	4645.83
331.836	0.00143	332.59	-0.00138			29.78	4629.6	29.78	4683.33
331.936	0.00139	332.69	-0.00151			29.8	4629.6	29.8	4725
332.036	0.00162	332.79	-0.0013			29.82	4627.2	29.82	4682.64
332.136	0.00145	332.89	-0.00123			29.84	4652.4	29.84	4782.64
332.236	0.00158	332.99	-0.00128			29.86	4663.2	29.86	4777.77
332.336	0.00139	333.09	-0.00141			29.88	4756.8	29.88	4746.52
332.436	0.00162	333.19	-0.00127			29.9	4736.4	29.9	4622.92
332.536	0.00143	333.29	-0.00107			29.92	4575.6	29.92	4902.08
332.636	0.00143	333.39	-0.00138			29.94	4791.6	29.94	4763.89
332.736	0.0016	333.49	-0.00147			29.96	4712.4	29.96	4765.98
332.836	0.00164	333.59	-0.00128			29.98	4716	29.98	4671.52
332.936	0.00163	333.69	-0.00123			30	4629.6	30	4764.58
333.036	0.00168	333.79	-0.00116			30.02	4599.6	30.02	4724.31
333.136	0.00145	333.89	-0.00113			30.04	4688.4	30.04	4814.58
333.236	0.00166	333.99	-0.000952			30.06	4746	30.06	4802.77
333.336	0.00151	334.09	-0.00108			30.08	4650	30.08	4602.77
333.436	0.00175	334.19	-0.00111			30.1	4503.6	30.1	4769.44
333.536	0.00164	334.29	-0.00101			30.12	4702.8	30.12	4665.27
333.636	0.00194	334.39	-0.00112			30.14	4731.6	30.14	4738.19
333.736	0.00169	334.49	-0.00113			30.16	4752	30.16	4697.92
333.836	0.00151	334.59	-0.00122			30.18	4699.2	30.18	4643.06
333.936	0.00176	334.69	-0.0013			30.2	4706.4	30.2	4765.27
334.036	0.00173	334.79	-0.00137			30.22	4670.4	30.22	4769.44
334.136	0.00158	334.89	-0.00136			30.24	4743.6	30.24	4719.44
334.236	0.00144	334.99	-0.00132			30.26	4809.6	30.26	4741.67
334.336	0.00158	335.09	-0.00124			30.28	4827.6	30.28	4751.39
334.436	0.00176	335.19	-0.00142			30.3	4947.6	30.3	4833.33
334.536	0.0017	335.29	-0.00141			30.32	4636.8	30.32	4671.52
334.636	0.00176	335.39	-0.0013			30.34	4712.4	30.34	4788.19
334.736	0.00194	335.49	-0.00119			30.36	4580.4	30.36	4720.83
334.836	0.00149	335.59	-0.00145			30.38	4850.4	30.38	4713.89
334.936	0.00176	335.69	-0.00134			30.4	4768.8	30.4	4804.17
335.036	0.00177	335.79	-0.00135			30.42	4684.8	30.42	4819.44
335.136	0.0015	335.89	-0.00117			30.44	4705.2	30.44	4692.36
335.236	0.00155	335.99	-0.00129			30.46	4765.2	30.46	4782.64
335.336	0.00152	336.09	-0.00127			30.48	4731.6	30.48	4804.86
335.436	0.00174	336.19	-0.00123			30.5	4743.6	30.5	4709.02
335.536	0.0017	336.29	-0.00124			30.52	4831.2	30.52	4742.36
335.636	0.00167	336.39	-0.00145			30.54	4671.6	30.54	4791.67
335.736	0.00158	336.49	-0.00111			30.56	4825.2	30.56	4711.81
335.836	0.00158	336.59	-0.00124			30.58	4694.4	30.58	4780.56
335.936	0.00135	336.69	-0.00109			30.6	4884	30.6	4827.08
336.036	0.00129	336.79	-0.000923			30.62	4912.8	30.62	4744.44
336.136	0.00145	336.89	-0.00105			30.64	4917.6	30.64	4738.19
336.236	0.00149	336.99	-0.000996			30.66	4814.4	30.66	4711.81
336.336	0.0015	337.09	-0.00105			30.68	4713.6	30.68	4849.31
336.436	0.00147	337.19	-0.00118			30.7	4773.6	30.7	4738.89
336.536	0.0015	337.29	-0.00153			30.72	4861.2	30.72	4888.89
336.636	0.00105	337.39	-0.0012			30.74	4891.2	30.74	4689.58
336.736	0.00148	337.49	-0.00138			30.76	4798.8	30.76	4816.67
336.836	0.00156	337.59	-0.00143			30.78	4821.6	30.78	4699.31
336.936	0.00164	337.69	-0.00128			30.8	4932	30.8	4798.61
337.036	0.00151	337.79	-0.00157			30.82	4803.6	30.82	4768.75
337.136	0.00152	337.89	-0.0015			30.84	4807.2	30.84	4851.39
337.236	0.00126	337.99	-0.00116			30.86	4792.8	30.86	4878.48
337.336	0.00136	338.09	-0.00131			30.88	4784.4	30.88	4847.23
337.436	0.00154	338.19	-0.00127			30.9	4852.8	30.9	4781.94
337.536	0.00164	338.29	-0.0011			30.92	4852.8	30.92	4822.23
337.636	0.00166	338.39	-0.00116			30.94	4819.2	30.94	4830.56
337.736	0.00165	338.49	-0.00131			30.96	4906.8	30.96	4900.69
337.836	0.00148	338.59	-0.00153			30.98	4696.8	30.98	4825
337.936	0.00146	338.69	-0.00148			31	4909.2	31	4847.92
338.036	0.00173	338.79	-0.00121			31.02	4819.2	31.02	4870.14
338.136	0.00134	338.89	-0.00114			31.04	4842	31.04	4843.75
338.236	0.00159	338.99	-0.00113			31.06	4768.8	31.06	4839.58
338.336	0.00147	339.09	-0.0015			31.08	4806	31.08	4814.58
338.436	0.00157	339.19	-0.00147			31.1	4902	31.1	4905.56
338.536	0.00157	339.29	-0.0014			31.12	4922.4	31.12	4864.58
338.636	0.00166	339.39	-0.00095			31.14	4905.6	31.14	4852.77
338.736	0.00155	339.49	-0.00116			31.16	4861.2	31.16	4837.5
338.836	0.0018	339.59	-0.00127			31.18	4824	31.18	4839.58
338.936	0.00177	339.69	-0.00149			31.2	4862.4	31.2	4904.17
339.036	0.00156	339.79	-0.00129			31.22	4994.4	31.22	4881.94
339.136	0.00167	339.89	-0.0011			31.24	4864.8	31.24	4832.64
339.236	0.00163	339.99	-0.00162			31.26	4916.4	31.26	4909.73
339.336	0.00155	340.09	-0.00141			31.28	4938	31.28	4850
339.436	0.00155	340.19	-0.00142			31.3	4927.2	31.3	4831.25
339.536	0.00148	340.29	-0.00122			31.32	4921.2	31.32	4794.44
339.636	0.00144	340.39	-0.00122			31.34	4809.6	31.34	4934.02
339.736	0.00161	340.49	-0.00129			31.36	4945.2	31.36	4926.39
339.836	0.00161	340.59	-0.00121			31.38	4970.4	31.38	4861.11
339.936	0.00156	340.69	-0.00125			31.4	4988.4	31.4	4944.44
340.036	0.00143	340.79	-0.000966			31.42	4978.8	31.42	4816.67
340.136	0.00143	340.89	-0.0011			31.44	4989.6	31.44	4906.25
340.236	0.00148	340.99	-0.00107			31.46	5007.6	31.46	4875
340.336	0.00155	341.09	-0.000916			31.48	4956	31.48	4895.83
340.436	0.00171	341.19	-0.00117			31.5	4890	31.5	4838.89
340.536	0.00159	341.29	-0.000895			31.52	4932	31.52	4883.33
340.636	0.00161	341.39	-0.00129			31.54	4898.4	31.54	4875
340.736	0.00169	341.49	-0.00124			31.56	4989.6	31.56	4983.33
340.836	0.00154	341.59	-0.0013			31.58	4929.6	31.58	4922.92
340.936	0.00168	341.69	-0.00128			31.6	5055.6	31.6	4941.67
341.036	0.00153	341.79	-0.00143			31.62	5018.4	31.62	4861.81
341.136	0.00175	341.89	-0.00106			31.64	4962	31.64	4934.73
341.236	0.00164	341.99	-0.000786			31.66	5074.8	31.66	4931.25
341.336	0.00174	342.09	-0.000871			31.68	5095.2	31.68	4922.92
341.436	0.00155	342.19	-0.00091			31.7	5007.6	31.7	4936.11
341.536	0.00158	342.29	-0.000962			31.72	4978.8	31.72	4895.14
341.636	0.00166	342.39	-0.00104			31.74	4920	31.74	4955.56
341.736	0.0018	342.49	-0.00113			31.76	5010	31.76	4963.19
341.836	0.00156	342.59	-0.00118			31.78	5061.6	31.78	4880.56
341.936	0.00167	342.69	-0.0014			31.8	5097.6	31.8	4922.92
342.036	0.00161	342.79	-0.000913			31.82	5119.2	31.82	4940.27
342.136	0.00155	342.89	-0.00113			31.84	4964.4	31.84	4877.08
342.236	0.00192	342.99	-0.00122			31.86	5119.2	31.86	4922.92
342.336	0.00172	343.09	-0.00084			31.88	5108.4	31.88	4876.39
342.436	0.00153	343.19	-0.00108			31.9	5164.8	31.9	4946.52
342.536	0.00158	343.29	-0.00104			31.92	5106	31.92	4965.27
342.636	0.0015	343.39	-0.00117			31.94	5020.8	31.94	4830.56
342.736	0.0017	343.49	-0.000973			31.96	5010	31.96	5017.36
342.836	0.00151	343.59	-0.000986			31.98	5121.6	31.98	4997.23
342.936	0.00149	343.69	-0.000946			32	5124	32	4887.5
343.036	0.0015	343.79	-0.00093			32.02	5160	32.02	4956.25
343.136	0.00163	343.89	-0.000705			32.04	5208	32.04	5052.77
343.236	0.00173	343.99	-0.00124			32.06	5148	32.06	4968.75
343.336	0.00166	344.09	-0.00131			32.08	5040	32.08	4975.69
343.436	0.00165	344.19	-0.00109			32.1	5128.8	32.1	4979.17
343.536	0.00156	344.29	-0.00119			32.12	5205.6	32.12	5055.56
343.636	0.00153	344.39	-0.0012			32.14	5167.2	32.14	5015.98
343.736	0.00151	344.49	-0.000885			32.16	5132.4	32.16	5040.27
343.836	0.00142	344.59	-0.00101			32.18	5229.6	32.18	5045.14
343.936	0.00153	344.69	-0.000925			32.2	5192.4	32.2	5046.52
344.036	0.00156	344.79	-0.000915			32.22	5089.2	32.22	4981.94
344.136	0.00145	344.89	-0.00102			32.24	5074.8	32.24	5098.61
344.236	0.00153	344.99	-0.00119			32.26	5103.6	32.26	4985.42
344.336	0.00164	345.09	-0.00134			32.28	5151.6	32.28	4945.83
344.436	0.00164	345.19	-0.000826			32.3	5134.8	32.3	4964.58
344.536	0.00171	345.29	-0.00111			32.32	5169.6	32.32	4995.83
344.636	0.00144	345.39	-0.00107			32.34	5073.6	32.34	4996.52
344.736	0.0017	345.49	-0.000781			32.36	5055.6	32.36	5133.33
344.836	0.0015	345.59	-0.000872			32.38	5265.6	32.38	5004.17
344.936	0.00172	345.69	-0.00101			32.4	5168.4	32.4	5013.19
345.036	0.00141	345.79	-0.00113			32.42	5142	32.42	4961.11
345.136	0.00127	345.89	-0.00113			32.44	5121.6	32.44	5059.73
345.236	0.00154	345.99	-0.0013			32.46	5233.2	32.46	5036.81
345.336	0.00171	346.09	-0.00134			32.48	5218.8	32.48	5043.06
345.436	0.00145	346.19	-0.00131			32.5	5286	32.5	4940.27
345.536	0.00173	346.29	-0.00116			32.52	5283.6	32.52	5129.86
345.636	0.0016	346.39	-0.00123			32.54	5085.6	32.54	5021.52
345.736	0.00168	346.49	-0.00103			32.56	5266.8	32.56	5154.17
345.836	0.00131	346.59	-0.000964			32.58	5326.8	32.58	5045.83
345.936	0.00145	346.69	-0.000922			32.6	5162.4	32.6	4998.61
346.036	0.00143	346.79	-0.000896			32.62	5188.8	32.62	4986.11
346.136	0.00136	346.89	-0.00103			32.64	5196	32.64	5051.39
346.236	0.00171	346.99	-0.000942			32.66	5343.6	32.66	5029.86
346.336	0.00163	347.09	-0.00119			32.68	5323.2	32.68	5038.89
346.436	0.00168	347.19	-0.00103			32.7	5307.6	32.7	4958.33
346.536	0.00131	347.29	-0.0012			32.72	5239.2	32.72	5117.36
346.636	0.00152	347.39	-0.00118			32.74	5337.6	32.74	5007.64
346.736	0.00154	347.49	-0.00145			32.76	5374.8	32.76	4998.61
346.836	0.00166	347.59	-0.00118			32.78	5128.8	32.78	4984.73
346.936	0.00171	347.69	-0.00134			32.8	5268	32.8	4995.83
347.036	0.00151	347.79	-0.00116			32.82	5350.8	32.82	5081.94
347.136	0.00178	347.89	-0.000959			32.84	5313.6	32.84	5066.67
347.236	0.00175	347.99	-0.00102			32.86	5328	32.86	5061.11
347.336	0.0016	348.09	-0.000936			32.88	5283.6	32.88	5140.27
347.436	0.00144	348.19	-0.000919			32.9	5254.8	32.9	5163.19
347.536	0.00176	348.29	-0.00115			32.92	5230.8	32.92	4994.44
347.636	0.00164	348.39	-0.00104			32.94	5284.8	32.94	5165.27
347.736	0.00163	348.49	-0.000895			32.96	5296.8	32.96	5156.94
347.836	0.00159	348.59	-0.00116			32.98	5198.4	32.98	5086.81
347.936	0.0017	348.69	-0.000952			33	5409.6	33	5121.52
348.036	0.00151	348.79	-0.00101			33.02	5259.6	33.02	5005.56
348.136	0.00161	348.89	-0.00103			33.04	5238	33.04	5156.94
348.236	0.00186	348.99	-0.00107			33.06	5361.6	33.06	5087.5
348.336	0.0017	349.09	-0.000799			33.08	5389.2	33.08	5191.67
348.436	0.00157	349.19	-0.000945			33.1	5199.6	33.1	5159.73
348.536	0.00177	349.29	-0.00088			33.12	5419.2	33.12	5126.39
348.636	0.00174	349.39	-0.00124			33.14	5346	33.14	5120.83
348.736	0.00176	349.49	-0.00102			33.16	5312.4	33.16	5090.98
348.836	0.00174	349.59	-0.000959			33.18	5296.8	33.18	5220.14
348.936	0.00165	349.69	-0.000822			33.2	5350.8	33.2	5142.36
349.036	0.0017	349.79	-0.00109			33.22	5475.6	33.22	5200.69
349.136	0.00181	349.89	-0.00112			33.24	5574	33.24	5172.92
349.236	0.00155	349.99	-0.000927			33.26	5419.2	33.26	5087.5
349.336	0.00173	350.09	-0.00101			33.28	5325.6	33.28	5145.14
349.436	0.00172	350.19	-0.000895			33.3	5427.6	33.3	5095.83
349.536	0.00159	350.29	-0.000892			33.32	5442	33.32	5277.77
349.636	0.00176	350.39	-0.0012			33.34	5469.6	33.34	5205.56
349.736	0.00161	350.49	-0.00104			33.36	5341.2	33.36	5211.11
349.836	0.00155	350.59	-0.00116			33.38	5544	33.38	5089.58
349.936	0.00137	350.69	-0.001			33.4	5416.8	33.4	5265.27
350.036	0.0016	350.79	-0.00101			33.42	5508	33.42	5270.14
350.136	0.00157	350.89	-0.000968			33.44	5416.8	33.44	5163.89
350.236	0.00162	350.99	-0.00107			33.46	5594.4	33.46	5082.64
350.336	0.00163	351.09	-0.000996			33.48	5670	33.48	5206.25
350.436	0.00184	351.19	-0.001			33.5	5462.4	33.5	5167.36
350.536	0.00178	351.29	-0.000787			33.52	5341.2	33.52	5292.36
350.636	0.0017	351.39	-0.000899			33.54	5444.4	33.54	5225
350.736	0.00163	351.49	-0.000984			33.56	5496	33.56	5220.83
350.836	0.00165	351.59	-0.0011			33.58	5526	33.58	5397.92
350.936	0.00171	351.69	-0.00085			33.6	5380.8	33.6	5261.11
351.036	0.00175	351.79	-0.000919			33.62	5457.6	33.62	5304.17
351.136	0.00164	351.89	-0.000826			33.64	5498.4	33.64	5282.64
351.236	0.00156	351.99	-0.000824			33.66	5612.4	33.66	5187.5
351.336	0.00152	352.09	-0.000646			33.68	5470.8	33.68	5313.89
351.436	0.00161	352.19	-0.00077			33.7	5598	33.7	5222.92
351.536	0.00158	352.29	-0.000938			33.72	5668.8	33.72	5239.58
351.636	0.00166	352.39	-0.000875			33.74	5679.6	33.74	5188.89
351.736	0.00194	352.49	-0.000953			33.76	5593.2	33.76	5213.19
351.836	0.00168	352.59	-0.000875			33.78	5587.2	33.78	5244.44
351.936	0.00189	352.69	-0.000855			33.8	5538	33.8	5221.52
352.036	0.00184	352.79	-0.000731			33.82	5652	33.82	5319.44
352.136	0.00188	352.89	-0.00079			33.84	5596.8	33.84	5320.83
352.236	0.00192	352.99	-0.000638			33.86	5619.6	33.86	5267.36
352.336	0.00184	353.09	-0.00065			33.88	5478	33.88	5375
352.436	0.00167	353.19	-0.000761			33.9	5622	33.9	5211.11
352.536	0.00168	353.29	-0.000813			33.92	5554.8	33.92	5285.42
352.636	0.00177	353.39	-0.000842			33.94	5554.8	33.94	5313.89
352.736	0.0018	353.49	-0.000739			33.96	5583.6	33.96	5323.61
352.836	0.0019	353.59	-0.000748			33.98	5488.8	33.98	5300
352.936	0.00183	353.69	-0.000902			34	5676	34	5195.83
353.036	0.00173	353.79	-0.000804			34.02	5643.6	34.02	5225
353.136	0.00182	353.89	-0.000885			34.04	5695.2	34.04	5244.44
353.236	0.00197	353.99	-0.0008			34.06	5611.2	34.06	5113.89
353.336	0.00189	354.09	-0.00072			34.08	5757.6	34.08	5460.42
353.436	0.00167	354.19	-0.000853			34.1	5678.4	34.1	5382.64
353.536	0.00214	354.29	-0.00106			34.12	5638.8	34.12	5323.61
353.636	0.00199	354.39	-0.000853			34.14	5758.8	34.14	5285.42
353.736	0.00213	354.49	-0.000995			34.16	5756.4	34.16	5277.77
353.836	0.00204	354.59	-0.00102			34.18	5674.8	34.18	5304.17
353.936	0.00197	354.69	-0.000835			34.2	5670	34.2	5304.86
354.036	0.00189	354.79	-0.000841			34.22	5703.6	34.22	5277.77
354.136	0.00208	354.89	-0.000713			34.24	5611.2	34.24	5338.89
354.236	0.00201	354.99	-0.000991			34.26	5810.4	34.26	5284.02
354.336	0.0019	355.09	-0.000869			34.28	5695.2	34.28	5286.81
354.436	0.00199	355.19	-0.000792			34.3	5734.8	34.3	5417.36
354.536	0.00188	355.29	-0.000854			34.32	5796	34.32	5311.11
354.636	0.00197	355.39	-0.000616			34.34	5638.8	34.34	5324.31
354.736	0.00174	355.49	-0.000668			34.36	5773.2	34.36	5396.52
354.836	0.00194	355.59	-0.000692			34.38	5882.4	34.38	5392.36
354.936	0.00184	355.69	-0.000604			34.4	5688	34.4	5390.27
355.036	0.00189	355.79	-0.000893			34.42	5738.4	34.42	5404.86
355.136	0.00182	355.89	-0.000664			34.44	5738.4	34.44	5365.27
355.236	0.00176	355.99	-0.000717			34.46	5797.2	34.46	5410.42
355.336	0.00199	356.09	-0.000701			34.48	5694	34.48	5350
355.436	0.00186	356.19	-0.000961			34.5	5908.8	34.5	5388.19
355.536	0.00198	356.29	-0.000643			34.52	5913.6	34.52	5502.77
355.636	0.00197	356.39	-0.000861			34.54	5880	34.54	5292.36
355.736	0.00183	356.49	-0.000825			34.56	5790	34.56	5490.27
355.836	0.00204	356.59	-0.000866			34.58	5760	34.58	5388.89
355.936	0.00204	356.69	-0.000851			34.6	5893.2	34.6	5479.17
356.036	0.00194	356.79	-0.000672			34.62	5876.4	34.62	5351.39
356.136	0.00193	356.89	-0.000828			34.64	5889.6	34.64	5418.75
356.236	0.00187	356.99	-0.000805			34.66	5830.8	34.66	5449.31
356.336	0.00209	357.09	-0.000926			34.68	5913.6	34.68	5452.08
356.436	0.00212	357.19	-0.000772			34.7	5928	34.7	5479.86
356.536	0.00208	357.29	-0.000969			34.72	5926.8	34.72	5578.48
356.636	0.00192	357.39	-0.000897			34.74	6009.6	34.74	5465.27
356.736	0.00184	357.49	-0.000674			34.76	6092.4	34.76	5479.86
356.836	0.00221	357.59	-0.000798			34.78	5871.6	34.78	5604.17
356.936	0.002	357.69	-0.000631			34.8	5850	34.8	5438.19
357.036	0.0019	357.79	-0.000862			34.82	6008.4	34.82	5525
357.136	0.00195	357.89	-0.000613			34.84	6001.2	34.84	5522.23
357.236	0.00204	357.99	-0.000874			34.86	6042	34.86	5428.48
357.336	0.0021	358.09	-0.000919			34.88	6033.6	34.88	5582.64
357.436	0.00195	358.19	-0.000845			34.9	5961.6	34.9	5613.19
357.536	0.00204	358.29	-0.000939			34.92	6079.2	34.92	5506.94
357.636	0.00179	358.39	-0.000707			34.94	5991.6	34.94	5546.52
357.736	0.00204	358.49	-0.000833			34.96	6141.6	34.96	5451.39
357.836	0.00203	358.59	-0.00109			34.98	5985.6	34.98	5494.44
357.936	0.00183	358.69	-0.00106			35	6082.8	35	5630.56
358.036	0.00176	358.79	-0.00118			35.02	6060	35.02	5552.77
358.136	0.00207	358.89	-0.000945			35.04	5886	35.04	5487.5
358.236	0.00211	358.99	-0.001			35.06	5976	35.06	5525.69
358.336	0.00203	359.09	-0.00106			35.08	6037.2	35.08	5636.81
358.436	0.00204	359.19	-0.000782			35.1	6135.6	35.1	5565.27
358.536	0.00206	359.29	-0.000993			35.12	6050.4	35.12	5576.39
358.636	0.002	359.39	-0.0011			35.14	6076.8	35.14	5679.17
358.736	0.00215	359.49	-0.000827			35.16	6141.6	35.16	5602.08
358.836	0.00205	359.59	-0.000739			35.18	6048	35.18	5644.44
358.936	0.0021	359.69	-0.00119			35.2	6082.8	35.2	5594.44
359.036	0.00204	359.79	-0.00109			35.22	6240	35.22	5611.11
359.136	0.00194	359.89	-0.000871			35.24	6082.8	35.24	5557.64
359.236	0.00192	359.99	-0.00112			35.26	6078	35.26	5711.11
359.336	0.00197	360.09	-0.00114			35.28	6199.2	35.28	5577.77
359.436	0.00225	360.19	-0.000774			35.3	6020.4	35.3	5609.73
359.536	0.00189	360.29	-0.001			35.32	6182.4	35.32	5785.42
359.636	0.00218	360.39	-0.00119			35.34	6225.6	35.34	5694.44
359.736	0.00185	360.49	-0.000905			35.36	6140.4	35.36	5593.75
359.836	0.0019	360.59	-0.000866			35.38	6346.8	35.38	5785.42
359.936	0.00182	360.69	-0.00119			35.4	6313.2	35.4	5629.17
360.036	0.00186	360.79	-0.000894			35.42	6099.6	35.42	5708.33
360.136	0.00182	360.89	-0.000974			35.44	6130.8	35.44	5638.89
360.236	0.00185	360.99	-0.000767			35.46	6222	35.46	5626.39
360.336	0.00194	361.09	-0.000871			35.48	6493.2	35.48	5732.64
360.436	0.0022	361.19	-0.000956			35.5	6228	35.5	5790.98
360.536	0.00188	361.29	-0.000847			35.52	6252	35.52	5834.73
360.636	0.00168	361.39	-0.0011			35.54	6216	35.54	5749.31
360.736	0.00191	361.49	-0.00101			35.56	6238.8	35.56	5627.77
360.836	0.00189	361.59	-0.00106			35.58	6452.4	35.58	5680.56
360.936	0.00199	361.69	-0.00103			35.6	6267.6	35.6	5645.14
361.036	0.00186	361.79	-0.00095			35.62	6211.2	35.62	5700.69
361.136	0.00198	361.89	-0.000923			35.64	6307.2	35.64	5711.11
361.236	0.00212	361.99	-0.000789			35.66	6298.8	35.66	5728.48
361.336	0.00201	362.09	-0.00111			35.68	6204	35.68	5626.39
361.436	0.00196	362.19	-0.001			35.7	6450	35.7	5826.39
361.536	0.00179	362.29	-0.00127			35.72	6399.6	35.72	5861.11
361.636	0.00189	362.39	-0.00102			35.74	6285.6	35.74	5893.06
361.736	0.00183	362.49	-0.00137			35.76	6356.4	35.76	5884.02
361.836	0.00194	362.59	-0.00121			35.78	6187.2	35.78	5909.73
361.936	0.00197	362.69	-0.00123			35.8	6324	35.8	5903.48
362.036	0.00199	362.79	-0.00103			35.82	6440.4	35.82	5806.25
362.136	0.00181	362.89	-0.000982			35.84	6580.8	35.84	5931.25
362.236	0.00178	362.99	-0.00114			35.86	6532.8	35.86	5893.06
362.336	0.00175	363.09	-0.00122			35.88	6530.4	35.88	5811.11
362.436	0.00188	363.19	-0.00101			35.9	6306	35.9	5860.42
362.536	0.0019	363.29	-0.0011			35.92	6414	35.92	5883.33
362.636	0.00205	363.39	-0.000926			35.94	6375.6	35.94	5845.83
362.736	0.00181	363.49	-0.00104			35.96	6586.8	35.96	5795.14
362.836	0.00192	363.59	-0.00101			35.98	6314.4	35.98	5972.92
362.936	0.00184	363.69	-0.000953			36	6458.4	36	5912.5
363.036	0.00187	363.79	-0.000889			36.02	6571.2	36.02	5926.39
363.136	0.00198	363.89	-0.000891			36.04	6615.6	36.04	5883.33
363.236	0.00166	363.99	-0.00103			36.06	6693.6	36.06	5945.14
363.336	0.00184	364.09	-0.00102			36.08	6500.4	36.08	5888.19
363.436	0.0019	364.19	-0.00106			36.1	6542.4	36.1	5960.42
363.536	0.00201	364.29	-0.000647			36.12	6436.8	36.12	6023.61
363.636	0.00179	364.39	-0.000852			36.14	6560.4	36.14	5939.58
363.736	0.00213	364.49	-0.00102			36.16	6753.6	36.16	5945.83
363.836	0.0019	364.59	-0.00107			36.18	6544.8	36.18	5899.31
363.936	0.00185	364.69	-0.00114			36.2	6642	36.2	6059.73
364.036	0.00178	364.79	-0.000958			36.22	6706.8	36.22	5888.19
364.136	0.00185	364.89	-0.000933			36.24	6904.8	36.24	5972.23
364.236	0.00173	364.99	-0.00124			36.26	6661.2	36.26	6092.36
364.336	0.00182	365.09	-0.000886			36.28	6710.4	36.28	6031.25
364.436	0.00177	365.19	-0.000849			36.3	6718.8	36.3	5970.14
364.536	0.00166	365.29	-0.000825			36.32	6517.2	36.32	6110.42
364.636	0.00159	365.39	-0.000901			36.34	6625.2	36.34	6051.39
364.736	0.0016	365.49	-0.00101			36.36	6651.6	36.36	6042.36
364.836	0.00163	365.59	-0.000825			36.38	6834	36.38	6280.56
364.936	0.00167	365.69	-0.000877			36.4	6891.6	36.4	6101.39
365.036	0.00175	365.79	-0.00111			36.42	6759.6	36.42	6148.61
365.136	0.00144	365.89	-0.00101			36.44	6921.6	36.44	6088.89
365.236	0.00149	365.99	-0.00118			36.46	6866.4	36.46	6322.92
365.336	0.00175	366.09	-0.00119			36.48	6939.6	36.48	6247.92
365.436	0.00182	366.19	-0.00106			36.5	6720	36.5	6237.5
365.536	0.00167	366.29	-0.000915			36.52	6823.2	36.52	6138.19
365.636	0.00167	366.39	-0.000956			36.54	6710.4	36.54	6170.14
365.736	0.00201	366.49	-0.00085			36.56	6950.4	36.56	6206.94
365.836	0.00172	366.59	-0.000763			36.58	6782.4	36.58	6228.48
365.936	0.00147	366.69	-0.000824			36.6	6848.4	36.6	6138.19
366.036	0.00157	366.79	-0.0011			36.62	6949.2	36.62	6238.19
366.136	0.00174	366.89	-0.000944			36.64	6835.2	36.64	6209.02
366.236	0.00166	366.99	-0.00083			36.66	6974.4	36.66	6061.11
366.336	0.0015	367.09	-0.000898			36.68	6915.6	36.68	6319.44
366.436	0.00159	367.19	-0.000642			36.7	6901.2	36.7	6414.58
366.536	0.00145	367.29	-0.00101			36.72	6966	36.72	6304.17
366.636	0.00169	367.39	-0.000876			36.74	7136.4	36.74	6265.98
366.736	0.00156	367.49	-0.000742			36.76	7084.8	36.76	6277.08
366.836	0.00165	367.59	-0.000977			36.78	6993.6	36.78	6284.73
366.936	0.00135	367.69	-0.00113			36.8	7107.6	36.8	6293.06
367.036	0.00155	367.79	-0.000842			36.82	6928.8	36.82	6329.86
367.136	0.00178	367.89	-0.000812			36.84	7197.6	36.84	6379.86
367.236	0.00173	367.99	-0.000635			36.86	6963.6	36.86	6354.17
367.336	0.00165	368.09	-0.000802			36.88	7146	36.88	6468.75
367.436	0.00172	368.19	-0.000862			36.9	7070.4	36.9	6359.73
367.536	0.00147	368.29	-0.00115			36.92	7154.4	36.92	6411.11
367.636	0.00156	368.39	-0.000684			36.94	7146	36.94	6434.02
367.736	0.00164	368.49	-0.00071			36.96	7243.2	36.96	6343.06
367.836	0.00164	368.59	-0.000825			36.98	7000.8	36.98	6398.61
367.936	0.00143	368.69	-0.000703			37	7066.8	37	6536.11
368.036	0.00138	368.79	-0.000872			37.02	7232.4	37.02	6454.86
368.136	0.00158	368.89	-0.000889			37.04	7156.8	37.04	6403.48
368.236	0.00139	368.99	-0.000686			37.06	7167.6	37.06	6564.58
368.336	0.00141	369.09	-0.000589			37.08	7147.2	37.08	6450
368.436	0.00143	369.19	-0.000589			37.1	7321.2	37.1	6525.69
368.536	0.00164	369.29	-0.000686			37.12	7240.8	37.12	6582.64
368.636	0.00152	369.39	-0.000655			37.14	7160.4	37.14	6597.23
368.736	0.00171	369.49	-0.000853			37.16	7216.8	37.16	6609.02
368.836	0.00166	369.59	-0.000764			37.18	7251.6	37.18	6564.58
368.936	0.00146	369.69	-0.000683			37.2	7309.2	37.2	6465.27
369.036	0.00167	369.79	-0.000549			37.22	7288.8	37.22	6606.25
369.136	0.00156	369.89	-0.00056			37.24	7346.4	37.24	6584.02
369.236	0.00138	369.99	-0.000908			37.26	7429.2	37.26	6611.81
369.336	0.00155	370.09	-0.000738			37.28	7492.8	37.28	6563.19
369.436	0.00146	370.19	-0.000916			37.3	7567.2	37.3	6676.39
369.536	0.00149	370.29	-0.000612			37.32	7432.8	37.32	6671.52
369.636	0.00153	370.39	-0.00078			37.34	7495.2	37.34	6659.73
369.736	0.00167	370.49	-0.000865			37.36	7528.8	37.36	6586.81
369.836	0.00152	370.59	-0.000685			37.38	7498.8	37.38	6857.64
369.936	0.00161	370.69	-0.000573			37.4	7574.4	37.4	6808.33
370.036	0.00165	370.79	-0.000582			37.42	7424.4	37.42	6731.25
370.136	0.00157	370.89	-0.000606			37.44	7506	37.44	6798.61
370.236	0.00156	370.99	-0.000632			37.46	7531.2	37.46	6808.33
370.336	0.00144	371.09	-0.000789			37.48	7566	37.48	6819.44
370.436	0.00164	371.19	-0.000579			37.5	7524	37.5	6831.94
370.536	0.00146	371.29	-0.000578			37.52	7555.2	37.52	6749.31
370.636	0.00162	371.39	-0.000687			37.54	7465.2	37.54	6751.39
370.736	0.00141	371.49	-0.000603			37.56	7540.8	37.56	6948.61
370.836	0.00159	371.59	-0.000589			37.58	7531.2	37.58	6821.52
370.936	0.00147	371.69	-0.00065			37.6	7582.8	37.6	7026.39
371.036	0.0014	371.79	-0.000662			37.62	7563.6	37.62	6980.56
371.136	0.00155	371.89	-0.000796			37.64	7641.6	37.64	7027.77
371.236	0.00165	371.99	-0.000707			37.66	7786.8	37.66	6929.17
371.336	0.00143	372.09	-0.000701			37.68	7692	37.68	7141.67
371.436	0.00151	372.19	-0.000749			37.7	7578	37.7	6913.19
371.536	0.00171	372.29	-0.000875			37.72	7759.2	37.72	6997.23
371.636	0.00149	372.39	-0.000669			37.74	7778.4	37.74	6943.75
371.736	0.0013	372.49	-0.000712			37.76	7564.8	37.76	7075.69
371.836	0.00143	372.59	-0.000701			37.78	7773.6	37.78	7105.56
371.936	0.00154	372.69	-0.000747			37.8	7951.2	37.8	7059.73
372.036	0.00146	372.79	-0.00049			37.82	7837.2	37.82	7148.61
372.136	0.0015	372.89	-0.000547			37.84	7689.6	37.84	7112.5
372.236	0.00169	372.99	-0.000685			37.86	7785.6	37.86	7224.31
372.336	0.0014	373.09	-0.000522			37.88	7800	37.88	7381.94
372.436	0.00125	373.19	-0.00083			37.9	7722	37.9	7365.98
372.536	0.00156	373.29	-0.000475			37.92	7966.8	37.92	7188.19
372.636	0.00131	373.39	-0.000786			37.94	7773.6	37.94	7358.33
372.736	0.00137	373.49	-0.00078			37.96	8084.4	37.96	7284.73
372.836	0.00169	373.59	-0.000724			37.98	8002.8	37.98	7229.17
372.936	0.0016	373.69	-0.000587			38	7992	38	7306.94
373.036	0.00156	373.79	-0.000497			38.02	7797.6	38.02	7411.11
373.136	0.00146	373.89	-0.000731			38.04	8030.4	38.04	7500.69
373.236	0.0016	373.99	-0.000649			38.06	7832.4	38.06	7331.25
373.336	0.00144	374.09	-0.000721			38.08	7882.8	38.08	7393.75
373.436	0.00141	374.19	-0.000763			38.1	7906.8	38.1	7229.86
373.536	0.00145	374.29	-0.000697			38.12	7948.8	38.12	7353.48
373.636	0.00149	374.39	-0.000651			38.14	7965.6	38.14	7707.64
373.736	0.00125	374.49	-0.000409			38.16	8050.8	38.16	7529.86
373.836	0.00127	374.59	-0.000773			38.18	8133.6	38.18	7461.11
373.936	0.00153	374.69	-0.000748			38.2	8080.8	38.2	7374.31
374.036	0.00144	374.79	-0.00101			38.22	8037.6	38.22	7429.17
374.136	0.00145	374.89	-0.000684			38.24	8128.8	38.24	7628.48
374.236	0.0014	374.99	-0.000639			38.26	8154	38.26	7594.44
374.336	0.00121	375.09	-0.000835			38.28	8170.8	38.28	7656.25
374.436	0.00141	375.19	-0.000778			38.3	8076	38.3	7579.86
374.536	0.00137	375.29	-0.000658			38.32	8079.6	38.32	7617.36
374.636	0.00119	375.39	-0.000627			38.34	8094	38.34	7760.42
374.736	0.00134	375.49	-0.000437			38.36	8124	38.36	7772.23
374.836	0.00135	375.59	-0.000576			38.38	8154	38.38	7725
374.936	0.00133	375.69	-0.000643			38.4	8304	38.4	7749.31
375.036	0.00112	375.79	-0.000643			38.42	8312.4	38.42	7764.58
375.136	0.00128	375.89	-0.000508			38.44	8352	38.44	7827.08
375.236	0.00135	375.99	-0.000717			38.46	8325.6	38.46	7777.08
375.336	0.00119	376.09	-0.000849			38.48	8426.4	38.48	7788.19
375.436	0.00125	376.19	-0.000876			38.5	8260.8	38.5	7936.81
375.536	0.00125	376.29	-0.000741			38.52	8197.2	38.52	7927.77
375.636	0.00115	376.39	-0.000511			38.54	8328	38.54	7698.61
375.736	0.00115	376.49	-0.000888			38.56	8403.6	38.56	7954.86
375.836	0.0013	376.59	-0.000826			38.58	8409.6	38.58	7840.98
375.936	0.00125	376.69	-0.000596			38.6	8377.2	38.6	7968.06
376.036	0.00126	376.79	-0.000627			38.62	8364	38.62	7960.42
376.136	0.00115	376.89	-0.000476			38.64	8539.2	38.64	8065.27
376.236	0.00102	376.99	-0.000545			38.66	8394	38.66	7969.44
376.336	0.00119	377.09	-0.000425			38.68	8790	38.68	8111.81
376.436	0.0011	377.19	-0.00042			38.7	8605.2	38.7	8094.44
376.536	0.00119	377.29	-0.000592			38.72	8503.2	38.72	8145.83
376.636	0.00106	377.39	-0.000669			38.74	8607.6	38.74	8341.67
376.736	0.0012	377.49	-0.000784			38.76	8322	38.76	8247.92
376.836	0.00118	377.59	-0.000608			38.78	8438.4	38.78	8193.75
376.936	0.00131	377.69	-0.000445			38.8	8466	38.8	8366
377.036	0.00104	377.79	-0.000606			38.82	8647.2	38.82	8231.25
377.136	0.00108	377.89	-0.000547			38.84	8643.6	38.84	8307.64
377.236	0.00109	377.99	-0.000565			38.86	8630.4	38.86	8331.25
377.336	0.0011	378.09	-0.000588			38.88	8552.4	38.88	8305.56
377.436	0.00113	378.19	-0.000692			38.9	8592	38.9	8436.08
377.536	0.00117	378.29	-0.000638			38.92	8486.4	38.92	8506.25
377.636	0.00111	378.39	-0.000456			38.94	8709.6	38.94	8395.17
377.736	0.00113	378.49	-0.000768			38.96	8755.2	38.96	8441
377.836	0.00122	378.59	-0.000459			38.98	8881.2	38.98	8428.5
377.936	0.00113	378.69	-0.000549			39	8768.4	39	8398.58
378.036	0.0011	378.79	-0.000713			39.02	8696.4	39.02	8534.75
378.136	0.00118	378.89	-0.000465			39.04	8821.2	39.04	8627.75
378.236	0.00106	378.99	-0.000718			39.06	8938.8	39.06	8543.08
378.336	0.00108	379.09	-0.000667			39.08	8734.8	39.08	8618.08
378.436	0.000931	379.19	-0.0004			39.1	8782.8	39.1	8547.92
378.536	0.000949	379.29	-0.000657			39.12	8799.6	39.12	8675.67
378.636	0.000835	379.39	-0.000567			39.14	8887.2	39.14	8664.58
378.736	0.00106	379.49	-0.000481			39.16	8800.8	39.16	8708.33
378.836	0.00105	379.59	-0.00058			39.18	8853.6	39.18	8586.83
378.936	0.00125	379.69	-0.000613			39.2	8918.4	39.2	8641.67
379.036	0.00116	379.79	-0.000631			39.22	8800.8	39.22	8727.08
379.136	0.00117	379.89	-0.000618			39.24	8892	39.24	8832.67
379.236	0.00101	379.99	-0.000465			39.26	8870.4	39.26	8827.75
379.336	0.00112	380.09	-0.000549			39.28	8882.4	39.28	8769.42
379.436	0.000939	380.19	-0.000433			39.3	9020.4	39.3	9052.08
379.536	0.00104	380.29	-0.000743			39.32	8911.2	39.32	8845.17
379.636	0.0011	380.39	-0.000792			39.34	9075.6	39.34	8972.92
379.736	0.000961	380.49	-0.000774			39.36	9057.6	39.36	8918.08
379.836	0.00115	380.59	-0.000575			39.38	8992.8	39.38	8992.33
379.936	0.000954	380.69	-0.000483			39.4	8962.8	39.4	9182.67
380.036	0.00102	380.79	-0.000434			39.42	8896.8	39.42	9247.92
380.136	0.001	380.89	-0.000703			39.44	8856	39.44	9120.83
380.236	0.000977	380.99	-0.00088			39.46	9108	39.46	9102.75
380.336	0.00101	381.09	-0.000789			39.48	8760	39.48	9068.08
380.436	0.00089	381.19	-0.000584			39.5	9063.6	39.5	9067.33
380.536	0.000902	381.29	-0.000653			39.52	9139.2	39.52	9252.08
380.636	0.000838	381.39	-0.000455			39.54	9123.6	39.54	9211.08
380.736	0.000985	381.49	-0.000575			39.56	9096	39.56	9272.25
380.836	0.000902	381.59	-0.000871			39.58	9156	39.58	9329.17
380.936	0.000988	381.69	-0.000394			39.6	8982	39.6	9451.42
381.036	0.00103	381.79	-0.000556			39.62	9007.2	39.62	9427.08
381.136	0.000699	381.89	-0.000527			39.64	9087.6	39.64	9462.5
381.236	0.000789	381.99	-0.000576			39.66	9106.8	39.66	9345.83
381.336	0.00087	382.09	-0.000713			39.68	9262.8	39.68	9334.75
381.436	0.000707	382.19	-0.000667			39.7	9194.4	39.7	9454.17
381.536	0.000989	382.29	-0.000464			39.72	9135.6	39.72	9556.25
381.636	0.000885	382.39	-0.000614			39.74	9133.2	39.74	9503.5
381.736	0.000825	382.49	-0.000608			39.76	9286.8	39.76	9477.08
381.836	0.000732	382.59	-0.00052			39.78	9190.8	39.78	9467.33
381.936	0.001	382.69	-0.000465			39.8	9165.6	39.8	9668.75
382.036	0.000784	382.79	-0.000344			39.82	9205.2	39.82	9696.5
382.136	0.000828	382.89	-0.000476			39.84	9240	39.84	9544.42
382.236	0.000791	382.99	-0.000628			39.86	9198	39.86	9733.33
382.336	0.000897	383.09	-0.000606			39.88	9381.6	39.88	9854.17
382.436	0.000693	383.19	-0.000632			39.9	9366	39.9	9736.83
382.536	0.000738	383.29	-0.000564			39.92	9324	39.92	9706.92
382.636	0.000795	383.39	-0.000752			39.94	9260.4	39.94	9700
382.736	0.000925	383.49	-0.000505			39.96	9160.8	39.96	9838.17
382.836	0.000567	383.59	-0.000451			39.98	9235.2	39.98	9902.08
382.936	0.000726	383.69	-0.000587			40	9418.8	40	9981.25
383.036	0.000695	383.79	-0.000534			40.02	9339.6	40.02	9950
383.136	0.000686	383.89	-0.000726			40.04	9196.8	40.04	9845.17
383.236	0.000443	383.99	-0.000887			40.06	9358.8	40.06	10006.2
383.336	0.000684	384.09	-0.000647			40.08	9382.8	40.08	10023.6
383.436	0.00056	384.19	-0.000686			40.1	9271.2	40.1	9827.08
383.536	0.000681	384.29	-0.000639			40.12	9168	40.12	9984
383.636	0.000563	384.39	-0.000556			40.14	9286.8	40.14	10079.8
383.736	0.000458	384.49	-0.000658			40.16	9297.6	40.16	9925
383.836	0.000523	384.59	-0.000537			40.18	9308.4	40.18	10107.7
383.936	0.000543	384.69	-0.000724			40.2	9477.6	40.2	10043.8
384.036	0.000708	384.79	-0.000849			40.22	9288	40.22	10192.3
384.136	0.000653	384.89	-0.000575			40.24	9354	40.24	10185.4
384.236	0.000534	384.99	-0.0006			40.26	9331.2	40.26	10116
384.336	0.000751	385.09	-0.000706			40.28	9418.8	40.28	10145.2
384.436	0.000656	385.19	-0.000801			40.3	9480	40.3	10104.8
384.536	0.000649	385.29	-0.000604			40.32	9308.4	40.32	10181.9
384.636	0.000821	385.39	-0.000648			40.34	9354	40.34	10234.8
384.736	0.00056	385.49	-0.000822			40.36	9597.6	40.36	10271.5
384.836	0.000683	385.59	-0.000578			40.38	9620.4	40.38	10272.2
384.936	0.000536	385.69	-0.00072			40.4	9558	40.4	10240.2
385.036	0.000411	385.79	-0.000595			40.42	9343.2	40.42	10366
385.136	0.000465	385.89	-0.00051			40.44	9536.4	40.44	10366
385.236	0.000513	385.99	-0.000802			40.46	9411.6	40.46	10438.9
385.336	0.000717	386.09	-0.000685			40.48	9715.2	40.48	10416
385.436	0.000603	386.19	-0.000588			40.5	9535.2	40.5	10417.3
385.536	0.000523	386.29	-0.000376			40.52	9466.8	40.52	10463.2
385.636	0.000608	386.39	-0.000709			40.54	9597.6	40.54	10447.9
385.736	0.000569	386.49	-0.00094			40.56	9432	40.56	10438.2
385.836	0.000594	386.59	-0.000923			40.58	9734.4	40.58	10511.8
385.936	0.00056	386.69	-0.000615			40.6	9316.8	40.6	10463.2
386.036	0.000653	386.79	-0.000643			40.62	9288	40.62	10418.8
386.136	0.000196	386.89	-0.00072			40.64	9478.8	40.64	10454.8
386.236	0.000516	386.99	-0.0006			40.66	9546	40.66	10427.1
386.336	0.000469	387.09	-0.000578			40.68	9420	40.68	10359
386.436	0.000342	387.19	-0.000663			40.7	9657.6	40.7	10517.3
386.536	0.000223	387.29	-0.000722			40.72	9525.6	40.72	10545.2
386.636	0.000481	387.39	-0.0006			40.74	9556.8	40.74	10531.9
386.736	0.000323	387.49	-0.000741			40.76	9424.8	40.76	10506.2
386.836	0.000395	387.59	-0.000742			40.78	9576	40.78	10512.5
386.936	0.000254	387.69	-0.00071			40.8	9380.4	40.8	10277.8
387.036	0.000439	387.79	-0.00042			40.82	9390	40.82	10475.7
387.136	0.000353	387.89	-0.000617			40.84	9571.2	40.84	10337.5
387.236	0.000412	387.99	-0.000509			40.86	9676.8	40.86	10461.8
387.336	0.00034	388.09	-0.000668			40.88	9166.8	40.88	10560.4
387.436	0.000229	388.19	-0.000739			40.9	9432	40.9	10529.2
387.536	0.000384	388.29	-0.00041			40.92	9650.4	40.92	10588.9
387.636	0.000355	388.39	-0.00044			40.94	9600	40.94	10411.1
387.736	0.000341	388.49	-0.000605			40.96	9411.6	40.96	10513.9
387.836	0.000283	388.59	-0.000537			40.98	9370.8	40.98	10547.2
387.936	0.000365	388.69	-0.000563			41	9474	41	10390.2
388.036	0.00014	388.79	-0.000413			41.02	9596.4	41.02	10584
388.136	0.000331	388.89	-0.00052			41.04	9432	41.04	10598.6
388.236	0.000349	388.99	-0.000594			41.06	9514.8	41.06	10418.8
388.336	0.000182	389.09	-0.000599			41.08	9410.4	41.08	10442.3
388.436	0.000301	389.19	-0.000713			41.1	9289.2	41.1	10461.8
388.536	-4.14e-05	389.29	-0.000477			41.12	9394.8	41.12	10399.3
388.636	0.000444	389.39	-0.000268			41.14	9276	41.14	10540.2
388.736	0.000158	389.49	-0.000521			41.16	9489.6	41.16	10522.9
388.836	0.0004	389.59	-0.000686			41.18	9345.6	41.18	10463.2
388.936	0.000392	389.69	-0.000789			41.2	9456	41.2	10409
389.036	0.000329	389.79	-0.000585			41.22	9547.2	41.22	10335.4
389.136	0.00033	389.89	-0.000796			41.24	9396	41.24	10418.1
389.236	0.000101	389.99	-0.000446			41.26	9326.4	41.26	10506.9
389.336	2.01e-06	390.09	-0.000799			41.28	9343.2	41.28	10457.7
389.436	0.000219	390.19	-0.000533			41.3	9412.8	41.3	10408.3
389.536	0.000328	390.29	-0.000666			41.32	9262.8	41.32	10364.6
389.636	0.000245	390.39	-0.000671			41.34	9346.8	41.34	10452.8
389.736	0.000288	390.49	-0.000724			41.36	9415.2	41.36	10219.4
389.836	0.000217	390.59	-0.000484			41.38	9242.4	41.38	10427.1
389.936	0.000415	390.69	-0.000558			41.4	9428.4	41.4	10341
390.036	7.8e-05	390.79	-0.000371			41.42	9373.2	41.42	10379.8
390.136	0.000297	390.89	-0.000249			41.44	9266.4	41.44	10336.1
390.236	3.58e-05	390.99	-0.000553			41.46	9543.6	41.46	10193.1
390.336	0.000217	391.09	-0.000395			41.48	9318	41.48	10259.8
390.436	0.000197	391.19	-0.00051			41.5	9045.6	41.5	10229.8
390.536	0.000182	391.29	-0.000163			41.52	9142.8	41.52	10228.5
390.636	6.07e-05	391.39	-0.000352			41.54	9288	41.54	10043.1
390.736	0.000177	391.49	-0.000461			41.56	9493.2	41.56	10272.2
390.836	0.000132	391.59	-0.000596			41.58	9109.2	41.58	10124.3
390.936	-0.00011	391.69	-0.000568			41.6	9181.2	41.6	10259.8
391.036	9.55e-05	391.79	-0.000313			41.62	9259.2	41.62	10202.8
391.136	6.15e-07	391.89	-0.000299			41.64	9195.6	41.64	9957.67
391.236	3.08e-05	391.99	-0.000306			41.66	9195.6	41.66	10100
391.336	0.000309	392.09	-0.0002			41.68	9450	41.68	10124.3
391.436	0.000261	392.19	-0.000287			41.7	9187.2	41.7	10090.2
391.536	-1.76e-05	392.29	-0.000398			41.72	9141.6	41.72	10170.2
391.636	9.74e-05	392.39	-0.000271			41.74	9230.4	41.74	9831.25
391.736	4.96e-05	392.49	-0.00031			41.76	9445.2	41.76	9877.75
391.836	-0.000123	392.59	-0.000357			41.78	9218.4	41.78	9872.92
391.936	-0.000149	392.69	-0.000365			41.8	9211.2	41.8	9838.17
392.036	-0.000211	392.79	-0.000205			41.82	9165.6	41.82	9891.67
392.136	-7.48e-05	392.89	-0.000327			41.84	9064.8	41.84	9870.17
392.236	-0.000266	392.99	-0.00015			41.86	9127.2	41.86	9980.58
392.336	-0.000154	393.09	-0.000535			41.88	9106.8	41.88	9874.33
392.436	-0.000103	393.19	-0.000126			41.9	9076.8	41.9	9712.5
392.536	-1.49e-05	393.29	-4.14e-05			41.92	9220.8	41.92	9540.25
392.636	-0.000163	393.39	-0.000318			41.94	9148.8	41.94	9694.42
392.736	-0.000157	393.49	-0.000624			41.96	9057.6	41.96	9569.42
392.836	-8.2e-05	393.59	-0.000511			41.98	9128.4	41.98	9722.25
392.936	-0.00036	393.69	-0.000404			42	9075.6	42	9568.08
393.036	-0.000263	393.79	-0.000556			42.02	9050.4	42.02	9613.17
393.136	-0.000351	393.89	-0.00026			42.04	8898	42.04	9605.58
393.236	-0.000184	393.99	-0.00044			42.06	8971.2	42.06	9485.42
393.336	-0.000316	394.09	-0.000348			42.08	9078	42.08	9539.58
393.436	-0.00018	394.19	-0.000323			42.1	8832	42.1	9563.17
393.536	-0.00022	394.29	-0.000344			42.12	9006	42.12	9456.25
393.636	-0.000141	394.39	-0.000137			42.14	9069.6	42.14	9270.83
393.736	-0.000357	394.49	-0.000275			42.16	9060	42.16	9398.58
393.836	-0.000357	394.59	-0.000359			42.18	8881.2	42.18	9288.92
393.936	-0.000262	394.69	-0.000538			42.2	9093.6	42.2	9261.83
394.036	-0.000311	394.79	-0.000416			42.22	8918.4	42.22	9234
394.136	-0.000227	394.89	-0.000421			42.24	9007.2	42.24	9431.25
394.236	-0.000487	394.99	-0.000422			42.26	8710.8	42.26	9224.33
394.336	-0.000415	395.09	-0.00041			42.28	8601.6	42.28	9302.08
394.436	-0.00042	395.19	-0.000189			42.3	8962.8	42.3	9238.92
394.536	-0.000548	395.29	-0.000236			42.32	8919.6	42.32	9128.5
394.636	-0.000348	395.39	-0.000184			42.34	8980.8	42.34	9062.5
394.736	-0.000303	395.49	-0.00026			42.36	8978.4	42.36	9104.83
394.836	-0.000587	395.59	-8.83e-05			42.38	8667.6	42.38	9086.08
394.936	-0.000626	395.69	-0.000458			42.4	8829.6	42.4	8950.67
395.036	-0.000454	395.79	-1.23e-05			42.42	8750.4	42.42	9215.25
395.136	-0.000331	395.89	-0.000228			42.44	8658	42.44	8941
395.236	-0.00045	395.99	-0.000293			42.46	8620.8	42.46	8853.5
395.336	-0.000367	396.09	-0.000287			42.48	8878.8	42.48	8735.42
395.436	-0.000569	396.19	-0.000195			42.5	8581.2	42.5	8863.17
395.536	-0.000467	396.29	-0.000217			42.52	8839.2	42.52	8941.67
395.636	-0.000521	396.39	-0.000338			42.54	8678.4	42.54	8865.25
395.736	-0.000528	396.49	-0.000184			42.56	8478	42.56	8811.08
395.836	-0.000574	396.59	-0.000191			42.58	8607.6	42.58	8659.75
395.936	-0.000632	396.69	-0.000192			42.6	8468.4	42.6	8757.67
396.036	-0.000456	396.79	-0.000252			42.62	8570.4	42.62	8571.5
396.136	-0.000417	396.89	-0.000461			42.64	8588.4	42.64	8755.58
396.236	-0.0006	396.99	-0.000344			42.66	8668.8	42.66	8698.58
396.336	-0.000485	397.09	-0.000276			42.68	8688	42.68	8604.17
396.436	-0.000732	397.19	-0.000266			42.7	8502	42.7	8504.17
396.536	-0.000805	397.29	2.97e-05			42.72	8346	42.72	8510.42
396.636	-0.0007	397.39	7.55e-05			42.74	8461.2	42.74	8407.67
396.736	-0.000707	397.49	-9.45e-06			42.76	8538	42.76	8416.67
396.836	-0.000686	397.59	-7.25e-05			42.78	8581.2	42.78	8364.58
396.936	-0.000772	397.69	-2.53e-05			42.8	8380.8	42.8	8356.25
397.036	-0.000727	397.79	-4.32e-05			42.82	8469.6	42.82	8483.33
397.136	-0.000686	397.89	0.000155			42.84	8221.2	42.84	8311.81
397.236	-0.000667	397.99	-0.000147			42.86	8356.8	42.86	8290.98
397.336	-0.000771	398.09	-0.000385			42.88	8514	42.88	8287.5
397.436	-0.000724	398.19	-0.000103			42.9	8257.2	42.9	8343.08
397.536	-0.000714	398.29	-0.000179			42.92	8296.8	42.92	8077.77
397.636	-0.000753	398.39	-8.4e-05			42.94	8370	42.94	8206.25
397.736	-0.000793	398.49	-0.000129			42.96	8394	42.96	8010.42
397.836	-0.000676	398.59	-0.000149			42.98	8192.4	42.98	8102.77
397.936	-0.000953	398.69	-0.00017			43	8366.4	43	8209.73
398.036	-0.000907	398.79	-7.82e-05			43.02	8271.6	43.02	8070.14
398.136	-0.000903	398.89	-0.000129			43.04	8131.2	43.04	8144.44
398.236	-0.000864	398.99	-4.77e-05			43.06	8101.2	43.06	8002.77
398.336	-0.00109	399.09	-0.000204			43.08	8168.4	43.08	8025.69
398.436	-0.00121	399.19	-6.62e-05			43.1	8242.8	43.1	7953.48
398.536	-0.00109	399.29	-8.93e-05			43.12	8215.2	43.12	7988.89
398.636	-0.00103	399.39	-9.3e-05			43.14	8175.6	43.14	7838.89
398.736	-0.000985	399.49	-0.000457			43.16	8065.2	43.16	7856.25
398.836	-0.00111	399.59	-0.000297			43.18	8031.6	43.18	7849.31
398.936	-0.00103	399.69	-0.000193			43.2	8240.4	43.2	7838.89
399.036	-0.001	399.79	-0.000256			43.22	8014.8	43.22	7844.44
399.136	-0.000941	399.89	-0.000412			43.24	8100	43.24	7749.31
399.236	-0.000904	399.99	-0.000286			43.26	8008.8	43.26	7804.86
399.336	-0.00107	400.09	-0.00037			43.28	8073.6	43.28	7763.89
399.436	-0.00102	400.19	-0.000263			43.3	8234.4	43.3	7780.56
399.536	-0.00131	400.29	-0.000305			43.32	7970.4	43.32	7808.33
399.636	-0.00108	400.39	-0.000493			43.34	7984.8	43.34	7670.83
399.736	-0.00114	400.49	-0.000386			43.36	8054.4	43.36	7634.73
399.836	-0.00106	400.59	-0.000329			43.38	8100	43.38	7657.64
399.936	-0.00118	400.69	-0.000181			43.4	7875.6	43.4	7512.5
400.036	-0.0012	400.79	-0.000219			43.42	7791.6	43.42	7413.19
400.136	-0.0011	400.89	-0.000231			43.44	7862.4	43.44	7635.42
400.236	-0.00143	400.99	-0.000445			43.46	7839.6	43.46	7466.67
400.336	-0.00126	401.09	-0.000204			43.48	7785.6	43.48	7459.02
400.436	-0.00124	401.19	-0.000154			43.5	7918.8	43.5	7551.39
400.536	-0.00126	401.29	-0.000348			43.52	7804.8	43.52	7535.42
400.636	-0.00131	401.39	-0.000335			43.54	7783.2	43.54	7484.73
400.736	-0.0013	401.49	-0.00029			43.56	7759.2	43.56	7345.83
400.836	-0.0014	401.59	-0.000327			43.58	7718.4	43.58	7436.11
400.936	-0.00119	401.69	-0.000412			43.6	7770	43.6	7311.11
401.036	-0.00117	401.79	-0.000378			43.62	7789.2	43.62	7303.48
401.136	-0.00138	401.89	-0.000365			43.64	7696.8	43.64	7337.5
401.236	-0.00146	401.99	-0.000321			43.66	7605.6	43.66	7131.94
401.336	-0.00133	402.09	-0.000183			43.68	7628.4	43.68	7197.92
401.436	-0.00122	402.19	-0.000281			43.7	7634.4	43.7	7329.86
401.536	-0.00141	402.29	-5.44e-05			43.72	7569.6	43.72	7191.67
401.636	-0.00133	402.39	-0.0003			43.74	7653.6	43.74	7026.39
401.736	-0.00124	402.49	-7.47e-05			43.76	7615.2	43.76	7136.11
401.836	-0.00146	402.59	-2.57e-05			43.78	7702.8	43.78	7150.69
401.936	-0.00171	402.69	-4.58e-05			43.8	7582.8	43.8	7143.06
402.036	-0.0017	402.79	8.07e-05			43.82	7728	43.82	7132.64
402.136	-0.00159	402.89	-0.000239			43.84	7586.4	43.84	7038.19
402.236	-0.00167	402.99	-0.000298			43.86	7488	43.86	6931.25
402.336	-0.00165	403.09	-0.000169			43.88	7567.2	43.88	6923.61
402.436	-0.00171	403.19	-0.00025			43.9	7441.2	43.9	6977.08
402.536	-0.00143	403.29	-0.00013			43.92	7686	43.92	7063.19
402.636	-0.00158	403.39	-1.86e-05			43.94	7662	43.94	7099.31
402.736	-0.00157	403.49	-0.000173			43.96	7423.2	43.96	6981.94
402.836	-0.00165	403.59	3.99e-05			43.98	7341.6	43.98	6986.81
402.936	-0.00184	403.69	-6.66e-06			44	7478.4	44	7061.11
403.036	-0.00176	403.79	-6.8e-05			44.02	7406.4	44.02	6825
403.136	-0.00177	403.89	-0.000321			44.04	7486.8	44.04	6884.73
403.236	-0.00178	403.99	-6.4e-06			44.06	7372.8	44.06	6940.98
403.336	-0.00188	404.09	-5.23e-05			44.08	7315.2	44.08	6842.36
403.436	-0.00186	404.19	-0.00034			44.1	7351.2	44.1	6941.67
403.536	-0.00182	404.29	-0.000118			44.12	7376.4	44.12	6741.67
403.636	-0.00194	404.39	2.16e-05			44.14	7189.2	44.14	6741.67
403.736	-0.00205	404.49	-5.24e-05			44.16	7132.8	44.16	6842.36
403.836	-0.00207	404.59	-0.000136			44.18	7318.8	44.18	6843.75
403.936	-0.00205	404.69	-5.59e-05			44.2	7248	44.2	6760.42
404.036	-0.00209	404.79	2.09e-05			44.22	7207.2	44.22	6787.5
404.136	-0.00178	404.89	-0.000193			44.24	7256.4	44.24	6727.08
404.236	-0.002	404.99	-3.42e-06			44.26	7236	44.26	6747.23
404.336	-0.00205	405.09	-5.85e-05			44.28	7236	44.28	6717.36
404.436	-0.00188	405.19	-0.00014			44.3	7203.6	44.3	6821.52
404.536	-0.00204	405.29	-2.8e-05			44.32	7132.8	44.32	6743.75
404.636	-0.00205	405.39	1.56e-05			44.34	7196.4	44.34	6665.27
404.736	-0.0021	405.49	-0.000168			44.36	7098	44.36	6685.42
404.836	-0.0022	405.59	-5.82e-05			44.38	7153.2	44.38	6727.08
404.936	-0.00222	405.69	-2.31e-05			44.4	7345.2	44.4	6619.44
405.036	-0.00222	405.79	-0.00039			44.42	7185.6	44.42	6656.94
405.136	-0.00213	405.89	-0.000302			44.44	7060.8	44.44	6563.89
405.236	-0.00215	405.99	-0.000439			44.46	7113.6	44.46	6561.11
405.336	-0.00217	406.09	-5.51e-05			44.48	7015.2	44.48	6508.33
405.436	-0.00225	406.19	-0.000178			44.5	7125.6	44.5	6568.75
405.536	-0.00229	406.29	-3.34e-05			44.52	7104	44.52	6457.64
405.636	-0.00219	406.39	-0.000258			44.54	7214.4	44.54	6556.25
405.736	-0.002	406.49	-2.64e-05			44.56	6886.8	44.56	6590.98
405.836	-0.00229	406.59	8.72e-05			44.58	7148.4	44.58	6493.75
405.936	-0.00212	406.69	-0.00011			44.6	6986.4	44.6	6484.02
406.036	-0.00221	406.79	-3.78e-05			44.62	6794.4	44.62	6578.48
406.136	-0.00206	406.89	-0.000157			44.64	6765.6	44.64	6504.17
406.236	-0.0024	406.99	-0.000438			44.66	6792	44.66	6472.23
406.336	-0.00214	407.09	-0.000238			44.68	6958.8	44.68	6453.48
406.436	-0.00226	407.19	-0.000436			44.7	6697.2	44.7	6365.27
406.536	-0.00231	407.29	-7.77e-05			44.72	6829.2	44.72	6447.92
406.636	-0.00221	407.39	-0.000164			44.74	6970.8	44.74	6387.5
406.736	-0.00218	407.49	-8e-05			44.76	6872.4	44.76	6355.56
406.836	-0.00242	407.59	-0.000165			44.78	6847.2	44.78	6364.58
406.936	-0.00228	407.69	-9.46e-05			44.8	6772.8	44.8	6343.06
407.036	-0.00212	407.79	-0.000167			44.82	6844.8	44.82	6346.52
407.136	-0.0023	407.89	-0.00013			44.84	6969.6	44.84	6345.83
407.236	-0.00266	407.99	-0.000348			44.86	6682.8	44.86	6293.75
407.336	-0.00238	408.09	-0.000211			44.88	6898.8	44.88	6309.02
407.436	-0.00244	408.19	-0.000123			44.9	6849.6	44.9	6305.56
407.536	-0.00244	408.29	-5.46e-05			44.92	6826.8	44.92	6208.33
407.636	-0.00256	408.39	-1.38e-06			44.94	6770.4	44.94	6201.39
407.736	-0.0027	408.49	-2.68e-07			44.96	6736.8	44.96	6090.27
407.836	-0.00276	408.59	0.000139			44.98	6938.4	44.98	6297.92
407.936	-0.00251	408.69	2.76e-05			45	6715.2	45	6281.94
408.036	-0.00262	408.79	-0.000331			45.02	6607.2	45.02	6190.98
408.136	-0.00254	408.89	-0.000325			45.04	6860.4	45.04	6206.94
408.236	-0.00252	408.99	-0.000201			45.06	6763.2	45.06	6320.83
408.336	-0.00278	409.09	-0.000116			45.08	6421.2	45.08	6225.69
408.436	-0.00273	409.19	-0.000375			45.1	6811.2	45.1	6144.44
408.536	-0.00257	409.29	-0.000291			45.12	6609.6	45.12	6206.25
408.636	-0.0025	409.39	-6.26e-05			45.14	6595.2	45.14	6161.11
408.736	-0.00271	409.49	-0.000225			45.16	6650.4	45.16	6192.36
408.836	-0.00272	409.59	-0.000393			45.18	6474	45.18	6082.64
408.936	-0.00266	409.69	-0.000239			45.2	6564	45.2	6183.33
409.036	-0.00266	409.79	-0.000414			45.22	6673.2	45.22	6202.08
409.136	-0.00272	409.89	-0.000359			45.24	6642	45.24	6145.83
409.236	-0.00291	409.99	-0.000198			45.26	6518.4	45.26	6154.17
409.336	-0.00253	410.09	-0.000209			45.28	6576	45.28	6172.92
409.436	-0.00273	410.19	-6.1e-05			45.3	6446.4	45.3	6056.25
409.536	-0.00259	410.29	-0.000195			45.32	6465.6	45.32	6170.14
409.636	-0.00288	410.39	-9.11e-05			45.34	6519.6	45.34	6016.67
409.736	-0.00294	410.49	-0.000116			45.36	6414	45.36	6181.94
409.836	-0.00248	410.59	-0.000151			45.38	6603.6	45.38	6059.02
409.936	-0.00294	410.69	-0.000166			45.4	6304.8	45.4	6053.48
410.036	-0.00275	410.79	1.32e-05			45.42	6394.8	45.42	6071.52
410.136	-0.00287	410.89	-7.51e-05			45.44	6499.2	45.44	6103.48
410.236	-0.00291	410.99	-0.00024			45.46	6394.8	45.46	5995.83
410.336	-0.00298	411.09	4.93e-07			45.48	6334.8	45.48	6135.42
410.436	-0.00295	411.19	0.000136			45.5	6415.2	45.5	6027.08
410.536	-0.00292	411.29	0.000124			45.52	6388.8	45.52	6095.83
410.636	-0.00281	411.39	7.75e-05			45.54	6462	45.54	6009.73
410.736	-0.00304	411.49	-0.000107			45.56	6399.6	45.56	5907.64
410.836	-0.00264	411.59	-1.95e-05			45.58	6466.8	45.58	6099.31
410.936	-0.00308	411.69	-3.81e-05			45.6	6324	45.6	6029.86
411.036	-0.00294	411.79	-3.57e-05			45.62	6218.4	45.62	5959.73
411.136	-0.00301	411.89	-1.1e-05			45.64	6219.6	45.64	5981.25
411.236	-0.00308	411.99	0.000112			45.66	6355.2	45.66	6074.31
411.336	-0.003	412.09	-8.63e-05			45.68	6357.6	45.68	5956.25
411.436	-0.00292	412.19	-5.39e-05			45.7	6247.2	45.7	5852.08
411.536	-0.00315	412.29	0.000125			45.72	6312	45.72	5979.17
411.636	-0.00311	412.39	2.85e-05			45.74	6492	45.74	5905.56
411.736	-0.00304	412.49	-9.39e-05			45.76	6180	45.76	5988.19
411.836	-0.00304	412.59	0.000223			45.78	6271.2	45.78	5944.44
411.936	-0.00316	412.69	0.000134			45.8	6310.8	45.8	5906.94
412.036	-0.0032	412.79	4.67e-05			45.82	6304.8	45.82	5986.81
412.136	-0.00306	412.89	-1.85e-06			45.84	6213.6	45.84	5963.89
412.236	-0.00331	412.99	0.000158			45.86	6302.4	45.86	5857.64
412.336	-0.00326	413.09	0.000529			45.88	6220.8	45.88	5861.11
412.436	-0.00319	413.19	0.000234			45.9	6169.2	45.9	5830.56
412.536	-0.00304	413.29	0.000376			45.92	6115.2	45.92	5852.77
412.636	-0.00322	413.39	0.000348			45.94	6288	45.94	5872.23
412.736	-0.00329	413.49	0.000217			45.96	6126	45.96	5890.27
412.836	-0.00326	413.59	0.000127			45.98	6144	45.98	5924.31
412.936	-0.00324	413.69	0.000271			46	6170.4	46	5771.52
413.036	-0.00312	413.79	0.000475			46.02	6210	46.02	5950.69
413.136	-0.00327	413.89	0.000329			46.04	6150	46.04	5913.89
413.236	-0.0034	413.99	0.0003			46.06	6142.8	46.06	5933.33
413.336	-0.0033	414.09	7.81e-05			46.08	6216	46.08	5929.17
413.436	-0.00342	414.19	0.000256			46.1	6067.2	46.1	5802.08
413.536	-0.00329	414.29	0.000358			46.12	6002.4	46.12	5997.92
413.636	-0.00341	414.39	0.000455			46.14	6159.6	46.14	5791.67
413.736	-0.00331	414.49	0.000231			46.16	5995.2	46.16	5836.11
413.836	-0.00339	414.59	0.000357			46.18	5854.8	46.18	5926.39
413.936	-0.00363	414.69	0.00046			46.2	6063.6	46.2	5813.19
414.036	-0.00335	414.79	0.000628			46.22	6052.8	46.22	5970.14
414.136	-0.00351	414.89	0.000417			46.24	6124.8	46.24	5747.23
414.236	-0.00359	414.99	0.000616			46.26	5955.6	46.26	5787.5
414.336	-0.00348	415.09	0.000461			46.28	6096	46.28	5842.36
414.436	-0.00338	415.19	0.000184			46.3	5782.8	46.3	5911.81
414.536	-0.00326	415.29	0.000311			46.32	5964	46.32	5781.94
414.636	-0.00373	415.39	0.000421			46.34	5996.4	46.34	5756.94
414.736	-0.00364	415.49	0.000115			46.36	5972.4	46.36	5784.02
414.836	-0.0037	415.59	0.000607			46.38	5955.6	46.38	5710.42
414.936	-0.00355	415.69	0.000522			46.4	5902.8	46.4	5778.48
415.036	-0.00362	415.79	0.000333			46.42	5947.2	46.42	5768.06
415.136	-0.00376	415.89	0.000314			46.44	5780.4	46.44	5811.81
415.236	-0.00361	415.99	0.000401			46.46	5947.2	46.46	5770.14
415.336	-0.0038	416.09	0.000206			46.48	6001.2	46.48	5825
415.436	-0.00373	416.19	0.000212			46.5	5862	46.5	5693.75
415.536	-0.0038	416.29	0.000226			46.52	5956.8	46.52	5821.52
415.636	-0.00383	416.39	5.98e-05			46.54	5907.6	46.54	5788.19
415.736	-0.00391	416.49	0.000313			46.56	5901.6	46.56	5686.81
415.836	-0.00379	416.59	0.00045			46.58	5818.8	46.58	5745.14
415.936	-0.00397	416.69	0.00049			46.6	5919.6	46.6	5646.52
416.036	-0.00398	416.79	0.000457			46.62	5812.8	46.62	5625.69
416.136	-0.00406	416.89	0.000626			46.64	5912.4	46.64	5671.52
416.236	-0.00387	416.99	0.000169			46.66	6096	46.66	5661.11
416.336	-0.00388	417.09	0.000529			46.68	5976	46.68	5694.44
416.436	-0.00384	417.19	0.00032			46.7	6006	46.7	5752.08
416.536	-0.00376	417.29	0.000405			46.72	5871.6	46.72	5729.17
416.636	-0.00392	417.39	0.000412			46.74	5880	46.74	5733.33
416.736	-0.00374	417.49	0.000436			46.76	5769.6	46.76	5665.27
416.836	-0.00396	417.59	0.000394			46.78	5857.2	46.78	5688.89
416.936	-0.00387	417.69	0.000246			46.8	5593.2	46.8	5731.94
417.036	-0.00395	417.79	0.000427			46.82	5816.4	46.82	5668.75
417.136	-0.00386	417.89	0.000475			46.84	5829.6	46.84	5618.06
417.236	-0.00413	417.99	0.000444			46.86	5766	46.86	5529.86
417.336	-0.00412	418.09	0.000524			46.88	5688	46.88	5851.39
417.436	-0.00382	418.19	0.000334			46.9	5694	46.9	5754.17
417.536	-0.00396	418.29	0.00044			46.92	5745.6	46.92	5689.58
417.636	-0.00405	418.39	0.000216			46.94	5620.8	46.94	5633.33
417.736	-0.00401	418.49	0.000324			46.96	5612.4	46.96	5616.67
417.836	-0.00407	418.59	0.000476			46.98	5613.6	46.98	5729.17
417.936	-0.00411	418.69	0.000383			47	5706	47	5702.77
418.036	-0.00411	418.79	0.000392			47.02	5785.2	47.02	5622.92
418.136	-0.00424	418.89	0.000386			47.04	5666.4	47.04	5567.36
418.236	-0.00425	418.99	0.000403			47.06	5634	47.06	5634.02
418.336	-0.0042	419.09	0.00043			47.08	5736	47.08	5654.86
418.436	-0.00418	419.19	0.000308			47.1	5588.4	47.1	5647.23
418.536	-0.00432	419.29	0.000196			47.12	5757.6	47.12	5631.25
418.636	-0.00417	419.39	0.000291			47.14	5674.8	47.14	5613.89
418.736	-0.00441	419.49	0.000114			47.16	5754	47.16	5656.94
418.836	-0.00435	419.59	0.000301			47.18	5647.2	47.18	5561.81
418.936	-0.00456	419.69	0.000101			47.2	5776.8	47.2	5654.86
419.036	-0.00455	419.79	0.000369			47.22	5500.8	47.22	5815.98
419.136	-0.00444	419.89	0.000332			47.24	5730	47.24	5614.58
419.236	-0.00448	419.99	0.00026			47.26	5698.8	47.26	5658.33
419.336	-0.0044	420.09	0.000478			47.28	5629.2	47.28	5657.64
419.436	-0.00425	420.19	0.000361			47.3	5568	47.3	5576.39
419.536	-0.00417	420.29	0.000354			47.32	5662.8	47.32	5525
419.636	-0.00457	420.39	0.000212			47.34	5654.4	47.34	5588.89
419.736	-0.00456	420.49	0.000389			47.36	5502	47.36	5556.94
419.836	-0.00441	420.59	0.000575			47.38	5703.6	47.38	5654.86
419.936	-0.00442	420.69	0.000575			47.4	5580	47.4	5527.08
420.036	-0.00476	420.79	0.000273			47.42	5467.2	47.42	5742.36
420.136	-0.00442	420.89	0.000397			47.44	5539.2	47.44	5589.58
420.236	-0.00455	420.99	0.000302			47.46	5595.6	47.46	5601.39
420.336	-0.00462	421.09	0.000645			47.48	5557.2	47.48	5477.08
420.436	-0.00478	421.19	0.000569			47.5	5550	47.5	5623.61
420.536	-0.00494	421.29	0.000151			47.52	5738.4	47.52	5517.36
420.636	-0.00484	421.39	0.000481			47.54	5697.6	47.54	5529.17
420.736	-0.00473	421.49	0.000349			47.56	5443.2	47.56	5570.14
420.836	-0.00471	421.59	0.00019			47.58	5433.6	47.58	5506.25
420.936	-0.00482	421.69	0.000457			47.6	5527.2	47.6	5563.89
421.036	-0.00485	421.79	0.000421			47.62	5643.6	47.62	5570.83
421.136	-0.00484	421.89	0.000389			47.64	5397.6	47.64	5529.17
421.236	-0.0047	421.99	0.000261			47.66	5582.4	47.66	5559.73
421.336	-0.00459	422.09	0.000559			47.68	5473.2	47.68	5522.92
421.436	-0.00467	422.19	0.0004			47.7	5502	47.7	5484.02
421.536	-0.00485	422.29	0.000453			47.72	5523.6	47.72	5420.14
421.636	-0.00474	422.39	0.000272			47.74	5436	47.74	5461.11
421.736	-0.00482	422.49	7.12e-05			47.76	5535.6	47.76	5462.5
421.836	-0.00487	422.59	0.000321			47.78	5404.8	47.78	5420.83
421.936	-0.00479	422.69	0.000478			47.8	5450.4	47.8	5567.36
422.036	-0.00491	422.79	0.000142			47.82	5403.6	47.82	5623.61
422.136	-0.00523	422.89	0.000188			47.84	5497.2	47.84	5513.89
422.236	-0.00495	422.99	0.000368			47.86	5355.6	47.86	5458.33
422.336	-0.00483	423.09	0.000277			47.88	5460	47.88	5529.86
422.436	-0.00477	423.19	0.000266			47.9	5268	47.9	5502.77
422.536	-0.0048	423.29	0.000309			47.92	5277.6	47.92	5465.98
422.636	-0.00515	423.39	0.000193			47.94	5524.8	47.94	5404.17
422.736	-0.00494	423.49	0.000205			47.96	5576.4	47.96	5580.56
422.836	-0.00503	423.59	0.000424			47.98	5492.4	47.98	5486.81
422.936	-0.00503	423.69	0.000288			48	5558.4	48	5535.42
423.036	-0.00531	423.79	0.000456			48.02	5486.4	48.02	5554.17
423.136	-0.00518	423.89	0.00055			48.04	5314.8	48.04	5420.14
423.236	-0.0052	423.99	0.000611			48.06	5283.6	48.06	5439.58
423.336	-0.0052	424.09	0.000359			48.08	5296.8	48.08	5434.02
423.436	-0.0051	424.19	0.000203			48.1	5463.6	48.1	5568.06
423.536	-0.00506	424.29	0.000343			48.12	5221.2	48.12	5475
423.636	-0.00528	424.39	0.000311			48.14	5481.6	48.14	5459.02
423.736	-0.00535	424.49	0.000146			48.16	5496	48.16	5367.36
423.836	-0.00538	424.59	0.000413			48.18	5306.4	48.18	5440.98
423.936	-0.00521	424.69	0.000265			48.2	5306.4	48.2	5398.61
424.036	-0.00513	424.79	0.000206			48.22	5304	48.22	5506.25
424.136	-0.00511	424.89	0.000232			48.24	5551.2	48.24	5468.06
424.236	-0.00529	424.99	0.000265			48.26	5352	48.26	5477.77
424.336	-0.00516	425.09	0.000396			48.28	5228.4	48.28	5367.36
424.436	-0.0053	425.19	0.000138			48.3	5394	48.3	5420.83
424.536	-0.00548	425.29	0.000359			48.32	5235.6	48.32	5369.44
424.636	-0.00541	425.39	0.000502			48.34	5332.8	48.34	5461.11
424.736	-0.00558	425.49	0.000183			48.36	5223.6	48.36	5429.86
424.836	-0.00539	425.59	0.000213			48.38	5220	48.38	5366.67
424.936	-0.0055	425.69	0.000344			48.4	5320.8	48.4	5377.77
425.036	-0.00519	425.79	0.000418			48.42	5370	48.42	5431.25
425.136	-0.00542	425.89	0.000354			48.44	5336.4	48.44	5443.75
425.236	-0.00543	425.99	0.000615			48.46	5235.6	48.46	5427.77
425.336	-0.00553	426.09	0.000431			48.48	5316	48.48	5443.06
425.436	-0.00562	426.19	0.000409			48.5	5325.6	48.5	5422.92
425.536	-0.00576	426.29	0.000556			48.52	5458.8	48.52	5287.5
425.636	-0.00547	426.39	0.000294			48.54	5283.6	48.54	5347.92
425.736	-0.00565	426.49	0.000495			48.56	5284.8	48.56	5376.39
425.836	-0.00581	426.59	0.000563			48.58	5335.2	48.58	5434.02
425.936	-0.00557	426.69	0.000191			48.6	5331.6	48.6	5240.27
426.036	-0.00553	426.79	0.000463			48.62	5203.2	48.62	5436.11
426.136	-0.00574	426.89	0.000712			48.64	5293.2	48.64	5352.77
426.236	-0.00589	426.99	0.000641			48.66	5196	48.66	5304.86
426.336	-0.00588	427.09	0.000345			48.68	5218.8	48.68	5390.98
426.436	-0.0059	427.19	0.00034			48.7	5300.4	48.7	5283.33
426.536	-0.00577	427.29	0.000465			48.72	5264.4	48.72	5311.11
426.636	-0.00569	427.39	0.00033			48.74	5203.2	48.74	5370.14
426.736	-0.00574	427.49	0.000561			48.76	5349.6	48.76	5203.48
426.836	-0.00585	427.59	0.000634			48.78	5215.2	48.78	5293.75
426.936	-0.00595	427.69	0.000674			48.8	5259.6	48.8	5376.39
427.036	-0.00576	427.79	0.000542			48.82	5197.2	48.82	5274.31
427.136	-0.00594	427.89	0.000598			48.84	5210.4	48.84	5284.73
427.236	-0.00581	427.99	0.000468			48.86	5318.4	48.86	5396.52
427.336	-0.00576	428.09	0.000326			48.88	5169.6	48.88	5195.14
427.436	-0.00577	428.19	0.000554			48.9	5188.8	48.9	5265.27
427.536	-0.00598	428.29	0.000588			48.92	5246.4	48.92	5232.64
427.636	-0.0059	428.39	0.000441			48.94	5181.6	48.94	5192.36
427.736	-0.00605	428.49	0.00053			48.96	5190	48.96	5332.64
427.836	-0.00607	428.59	0.000603			48.98	5204.4	48.98	5389.58
427.936	-0.00589	428.69	0.000638			49	5170.8	49	5168.06
428.036	-0.00582	428.79	0.000568			49.02	5109.6	49.02	5225
428.136	-0.00611	428.89	0.000498			49.04	5187.6	49.04	5194.44
428.236	-0.00616	428.99	0.000424			49.06	5247.6	49.06	5175.69
428.336	-0.00605	429.09	0.000433			49.08	5176.8	49.08	5254.17
428.436	-0.00613	429.19	0.000348			49.1	5162.4	49.1	5230.56
428.536	-0.00618	429.29	0.000492			49.12	5173.2	49.12	5204.86
428.636	-0.00608	429.39	0.00049			49.14	5150.4	49.14	5229.86
428.736	-0.00599	429.49	0.000563			49.16	5100	49.16	5258.33
428.836	-0.00617	429.59	0.000567			49.18	5216.4	49.18	5220.83
428.936	-0.00634	429.69	0.000686			49.2	5160	49.2	5347.23
429.036	-0.00619	429.79	0.000662			49.22	5109.6	49.22	5281.94
429.136	-0.00623	429.89	0.000469			49.24	5090.4	49.24	5081.94
429.236	-0.0063	429.99	0.000553			49.26	5221.2	49.26	5187.5
429.336	-0.00633	430.09	0.000682			49.28	4987.2	49.28	5220.14
429.436	-0.00658	430.19	0.000351			49.3	4989.6	49.3	5138.19
429.536	-0.00647	430.29	0.000435			49.32	5116.8	49.32	5137.5
429.636	-0.00661	430.39	0.000309			49.34	5331.6	49.34	5226.39
429.736	-0.00648	430.49	0.000485			49.36	5161.2	49.36	5330.56
429.836	-0.00638	430.59	0.000573			49.38	5161.2	49.38	5127.77
429.936	-0.00635	430.69	0.000428			49.4	5120.4	49.4	5238.19
430.036	-0.00643	430.79	0.000486			49.42	5151.6	49.42	5163.89
430.136	-0.0064	430.89	0.000462			49.44	5010	49.44	5173.61
430.236	-0.00624	430.99	0.000576			49.46	5115.6	49.46	5105.56
430.336	-0.00639	431.09	0.000373			49.48	5038.8	49.48	5020.14
430.436	-0.00643	431.19	0.000486			49.5	5041.2	49.5	5170.83
430.536	-0.00616	431.29	0.000521			49.52	5098.8	49.52	5125.69
430.636	-0.00628	431.39	0.00067			49.54	5185.2	49.54	5162.5
430.736	-0.00666	431.49	0.000386			49.56	5182.8	49.56	5190.27
430.836	-0.00649	431.59	0.000573			49.58	5062.8	49.58	5232.64
430.936	-0.00646	431.69	0.000547			49.6	5041.2	49.6	5026.39
431.036	-0.00658	431.79	0.000894			49.62	5067.6	49.62	5220.14
431.136	-0.00649	431.89	0.000652			49.64	5028	49.64	5180.56
431.236	-0.0066	431.99	0.00068			49.66	5080.8	49.66	5200
431.336	-0.00659	432.09	0.000693			49.68	5052	49.68	5068.06
431.436	-0.00671	432.19	0.000569			49.7	5120.4	49.7	5208.33
431.536	-0.0069	432.29	0.000759			49.72	4960.8	49.72	5085.42
431.636	-0.00679	432.39	0.000519			49.74	5052	49.74	5188.89
431.736	-0.00677	432.49	0.000739			49.76	5082	49.76	5081.25
431.836	-0.00667	432.59	0.000801			49.78	4852.8	49.78	5122.23
431.936	-0.0068	432.69	0.000483			49.8	5180.4	49.8	5047.92
432.036	-0.00675	432.79	0.000649			49.82	5204.4	49.82	5138.19
432.136	-0.00673	432.89	0.000857			49.84	4994.4	49.84	5123.61
432.236	-0.00669	432.99	0.000956			49.86	5008.8	49.86	5083.33
432.336	-0.00702	433.09	0.000804			49.88	4874.4	49.88	5010.42
432.436	-0.0069	433.19	0.000831			49.9	5001.6	49.9	4999.31
432.536	-0.00692	433.29	0.000718			49.92	5066.4	49.92	5114.58
432.636	-0.00684	433.39	0.00073			49.94	4978.8	49.94	5016.67
432.736	-0.00684	433.49	0.00111			49.96	5049.6	49.96	4972.92
432.836	-0.00692	433.59	0.000801			49.98	4984.8	49.98	5057.64
432.936	-0.00689	433.69	0.000885			50	5065.2	50	5034.02
433.036	-0.0071	433.79	0.000789			50.02	4929.6	50.02	5091.67
433.136	-0.00709	433.89	0.000935			50.04	4988.4	50.04	5006.25
433.236	-0.00699	433.99	0.00103			50.06	5070	50.06	5031.94
433.336	-0.00714	434.09	0.000895			50.08	5169.6	50.08	4917.36
433.436	-0.00694	434.19	0.00119			50.1	5061.6	50.1	4973.61
433.536	-0.007	434.29	0.00108			50.12	5133.6	50.12	5098.61
433.636	-0.00703	434.39	0.000938			50.14	4884	50.14	5054.17
433.736	-0.00686	434.49	0.000741			50.16	5053.2	50.16	5058.33
433.836	-0.00719	434.59	0.000917			50.18	5062.8	50.18	5039.58
433.936	-0.00735	434.69	0.000936			50.2	4933.2	50.2	4995.83
434.036	-0.0072	434.79	0.00103			50.22	4836	50.22	5004.86
434.136	-0.00726	434.89	0.00103			50.24	4960.8	50.24	4961.11
434.236	-0.00728	434.99	0.00104			50.26	4915.2	50.26	5013.89
434.336	-0.00738	435.09	0.000989			50.28	4977.6	50.28	5202.08
434.436	-0.00738	435.19	0.000853			50.3	4977.6	50.3	5092.36
434.536	-0.00738	435.29	0.000897			50.32	5109.6	50.32	5067.36
434.636	-0.00746	435.39	0.000997			50.34	4924.8	50.34	4993.06
434.736	-0.00739	435.49	0.000834			50.36	5073.6	50.36	4966.67
434.836	-0.00731	435.59	0.000809			50.38	4809.6	50.38	4965.27
434.936	-0.00749	435.69	0.000839			50.4	4930.8	50.4	4927.77
435.036	-0.00736	435.79	0.000879			50.42	4981.2	50.42	5044.44
435.136	-0.00721	435.89	0.000823			50.44	4909.2	50.44	5061.81
435.236	-0.00721	435.99	0.00116			50.46	4936.8	50.46	4986.81
435.336	-0.00741	436.09	0.000976			50.48	4996.8	50.48	5014.58
435.436	-0.00726	436.19	0.000878			50.5	5032.8	50.5	5054.86
435.536	-0.00737	436.29	0.00106			50.52	4916.4	50.52	4995.83
435.636	-0.00765	436.39	0.000857			50.54	4954.8	50.54	4864.58
435.736	-0.00764	436.49	0.000887			50.56	4940.4	50.56	5009.73
435.836	-0.0076	436.59	0.000954			50.58	4843.2	50.58	5037.5
435.936	-0.00773	436.69	0.00078			50.6	5005.2	50.6	5038.19
436.036	-0.00754	436.79	0.00102			50.62	4957.2	50.62	5034.02
436.136	-0.00764	436.89	0.000953			50.64	5019.6	50.64	4949.31
436.236	-0.00772	436.99	0.000786			50.66	4995.6	50.66	4952.77
436.336	-0.00757	437.09	0.000627			50.68	4846.8	50.68	4988.89
436.436	-0.00768	437.19	0.000732			50.7	4975.2	50.7	4906.25
436.536	-0.00787	437.29	0.000808			50.72	4896	50.72	4789.58
436.636	-0.0078	437.39	0.00092			50.74	4861.2	50.74	4952.08
436.736	-0.00782	437.49	0.000912			50.76	4947.6	50.76	4940.27
436.836	-0.008	437.59	0.000881			50.78	4921.2	50.78	5016.67
436.936	-0.0078	437.69	0.000901			50.8	4876.8	50.8	4979.86
437.036	-0.00774	437.79	0.000745			50.82	4860	50.82	4869.44
437.136	-0.00796	437.89	0.000774			50.84	4993.2	50.84	4862.5
437.236	-0.00782	437.99	0.000679			50.86	4920	50.86	4925.69
437.336	-0.0079	438.09	0.000711			50.88	4863.6	50.88	4846.52
437.436	-0.00783	438.19	0.000919			50.9	4858.8	50.9	4902.77
437.536	-0.00802	438.29	0.000723			50.92	4944	50.92	4891.67
437.636	-0.00795	438.39	0.000663			50.94	4810.8	50.94	4945.14
437.736	-0.00785	438.49	0.000988			50.96	4886.4	50.96	4916.67
437.836	-0.00792	438.59	0.000712			50.98	4921.2	50.98	4917.36
437.936	-0.00788	438.69	0.000753			51	4846.8	51	4854.17
438.036	-0.00794	438.79	0.000776			51.02	5004	51.02	4874.31
438.136	-0.00809	438.89	0.000733			51.04	4958.4	51.04	4925
438.236	-0.00799	438.99	0.000783			51.06	4928.4	51.06	4957.64
438.336	-0.00824	439.09	0.000478			51.08	4879.2	51.08	4882.64
438.436	-0.00813	439.19	0.000649			51.1	4818	51.1	4837.5
438.536	-0.00821	439.29	0.000741			51.12	4902	51.12	4752.08
438.636	-0.00808	439.39	0.000737			51.14	4927.2	51.14	4968.75
438.736	-0.00814	439.49	0.000997			51.16	4796.4	51.16	4909.73
438.836	-0.00804	439.59	0.000881			51.18	4867.2	51.18	4838.89
438.936	-0.00807	439.69	0.000783			51.2	4875.6	51.2	4906.25
439.036	-0.00823	439.79	0.000608			51.22	4800	51.22	4889.58
439.136	-0.00821	439.89	0.000634			51.24	4800	51.24	4827.08
439.236	-0.0081	439.99	0.000595			51.26	4740	51.26	4849.31
439.336	-0.00829	440.09	0.000887			51.28	4833.6	51.28	4877.08
439.436	-0.00835	440.19	0.00103			51.3	4836	51.3	4853.48
439.536	-0.00838	440.29	0.000689			51.32	4894.8	51.32	4805.56
439.636	-0.00846	440.39	0.000666			51.34	4946.4	51.34	4941.67
439.736	-0.00851	440.49	0.000608			51.36	4928.4	51.36	4924.31
439.836	-0.00848	440.59	0.000592			51.38	4758	51.38	4829.86
439.936	-0.00853	440.69	0.000689			51.4	4875.6	51.4	4929.17
440.036	-0.00862	440.79	0.000614			51.42	4966.8	51.42	4833.33
440.136	-0.00857	440.89	0.000801			51.44	4814.4	51.44	4820.83
440.236	-0.00864	440.99	0.000634			51.46	4796.4	51.46	4880.56
440.336	-0.00856	441.09	0.000755			51.48	4864.8	51.48	4776.39
440.436	-0.00876	441.19	0.000582			51.5	4782	51.5	4827.77
440.536	-0.00874	441.29	0.000586			51.52	4754.4	51.52	4934.73
440.636	-0.00869	441.39	0.000699			51.54	4786.8	51.54	4947.23
440.736	-0.00868	441.49	0.000815			51.56	4759.2	51.56	4735.42
440.836	-0.0088	441.59	0.000835			51.58	4767.6	51.58	4900.69
440.936	-0.00895	441.69	0.000668			51.6	4801.2	51.6	4826.39
441.036	-0.0089	441.79	0.000663			51.62	4784.4	51.62	4875
441.136	-0.00886	441.89	0.000732			51.64	4791.6	51.64	4955.56
441.236	-0.00894	441.99	0.000835			51.66	4928.4	51.66	4779.17
441.336	-0.00883	442.09	0.000929			51.68	4911.6	51.68	4842.36
441.436	-0.00884	442.19	0.000427			51.7	4768.8	51.7	4955.56
441.536	-0.00884	442.29	0.000695			51.72	4722	51.72	4827.08
441.636	-0.00875	442.39	0.000871			51.74	4916.4	51.74	4800
441.736	-0.00915	442.49	0.000801			51.76	4827.6	51.76	4847.23
441.836	-0.00905	442.59	0.000757			51.78	4816.8	51.78	4804.86
441.936	-0.00906	442.69	0.000787			51.8	4754.4	51.8	4875.69
442.036	-0.00906	442.79	0.000855			51.82	4909.2	51.82	4793.06
442.136	-0.00901	442.89	0.000828			51.84	4732.8	51.84	4777.08
442.236	-0.00906	442.99	0.000669			51.86	4774.8	51.86	4863.19
442.336	-0.00915	443.09	0.000553			51.88	4812	51.88	4819.44
442.436	-0.00893	443.19	0.000636			51.9	4687.2	51.9	4835.42
442.536	-0.0092	443.29	0.000618			51.92	4926	51.92	4813.19
442.636	-0.00911	443.39	0.000729			51.94	4773.6	51.94	4897.92
442.736	-0.00925	443.49	0.000645			51.96	4807.2	51.96	4831.94
442.836	-0.00915	443.59	0.000661			51.98	4912.8	51.98	4920.14
442.936	-0.00921	443.69	0.000467			52	4743.6	52	4904.17
443.036	-0.00928	443.79	0.000686			52.02	4920	52.02	4786.81
443.136	-0.00907	443.89	0.000791			52.04	4944	52.04	4819.44
443.236	-0.00934	443.99	0.000422			52.06	4770	52.06	4740.27
443.336	-0.00929	444.09	0.000322			52.08	4816.8	52.08	4834.02
443.436	-0.00935	444.19	0.000639			52.1	4891.2	52.1	4838.19
443.536	-0.00957	444.29	0.000744			52.12	4812	52.12	4705.56
443.636	-0.00959	444.39	0.000637			52.14	4718.4	52.14	4818.06
443.736	-0.00945	444.49	0.000797			52.16	4862.4	52.16	4917.36
443.836	-0.00944	444.59	0.000598			52.18	4700.4	52.18	4736.11
443.936	-0.00931	444.69	0.000686			52.2	4687.2	52.2	4788.89
444.036	-0.00951	444.79	0.000811			52.22	4855.2	52.22	4775.69
444.136	-0.00948	444.89	0.000579			52.24	4766.4	52.24	4874.31
444.236	-0.00944	444.99	0.000582			52.26	4714.8	52.26	4904.86
444.336	-0.00953	445.09	0.000697			52.28	4750.8	52.28	4854.86
444.436	-0.00965	445.19	0.000683			52.3	4851.6	52.3	4809.73
444.536	-0.00958	445.29	0.000968			52.32	4827.6	52.32	4808.33
444.636	-0.00975	445.39	0.000587			52.34	4725.6	52.34	4745.14
444.736	-0.0097	445.49	0.000691			52.36	4783.2	52.36	4875
444.836	-0.00981	445.59	0.000751			52.38	4837.2	52.38	4766.67
444.936	-0.00954	445.69	0.000689			52.4	4777.2	52.4	4820.14
445.036	-0.00984	445.79	0.000518			52.42	4795.2	52.42	4802.77
445.136	-0.00974	445.89	0.00106			52.44	4880.4	52.44	4875
445.236	-0.00979	445.99	0.00083			52.46	4700.4	52.46	4799.31
445.336	-0.00992	446.09	0.000805			52.48	4749.6	52.48	4705.56
445.436	-0.0101	446.19	0.000871			52.5	4798.8	52.5	4851.39
445.536	-0.0101	446.29	0.000971			52.52	4900.8	52.52	4777.08
445.636	-0.0101	446.39	0.000955			52.54	4909.2	52.54	4716.67
445.736	-0.0101	446.49	0.000795			52.56	4705.2	52.56	4819.44
445.836	-0.0101	446.59	0.000688			52.58	4851.6	52.58	4765.98
445.936	-0.0101	446.69	0.000669			52.6	4879.2	52.6	4799.31
446.036	-0.01	446.79	0.000826			52.62	4756.8	52.62	4844.44
446.136	-0.00999	446.89	0.000759			52.64	4713.6	52.64	4798.61
446.236	-0.0102	446.99	0.000783			52.66	4807.2	52.66	4810.42
446.336	-0.01	447.09	0.00104			52.68	4790.4	52.68	4852.08
446.436	-0.0102	447.19	0.000882			52.7	4815.6	52.7	4769.44
446.536	-0.0101	447.29	0.000796			52.72	4900.8	52.72	4849.31
446.636	-0.0101	447.39	0.000712			52.74	4784.4	52.74	4846.52
446.736	-0.0103	447.49	0.000821			52.76	4790.4	52.76	4863.89
446.836	-0.0103	447.59	0.000766			52.78	4806	52.78	4790.98
446.936	-0.0102	447.69	0.00091			52.8	4796.4	52.8	4822.23
447.036	-0.0103	447.79	0.000991			52.82	4694.4	52.82	4810.42
447.136	-0.0102	447.89	0.000753			52.84	4717.2	52.84	4806.25
447.236	-0.0104	447.99	0.000854			52.86	4893.6	52.86	4763.19
447.336	-0.0104	448.09	0.000985			52.88	4659.6	52.88	4734.73
447.436	-0.0103	448.19	0.00105			52.9	4861.2	52.9	4777.77
447.536	-0.0105	448.29	0.000922			52.92	4690.8	52.92	4821.52
447.636	-0.0106	448.39	0.00105			52.94	4903.2	52.94	4775.69
447.736	-0.0104	448.49	0.00095			52.96	4755.6	52.96	4781.94
447.836	-0.0106	448.59	0.00071			52.98	4831.2	52.98	4724.31
447.936	-0.0106	448.69	0.000821			53	4765.2	53	4760.42
448.036	-0.0108	448.79	0.000784			53.02	4651.2	53.02	4759.02
448.136	-0.0107	448.89	0.000913			53.04	4701.6	53.04	4717.36
448.236	-0.0106	448.99	0.000905			53.06	4684.8	53.06	4750.69
448.336	-0.0105	449.09	0.00084			53.08	4758	53.08	4806.94
448.436	-0.0106	449.19	0.00116			53.1	4852.8	53.1	4838.89
448.536	-0.0107	449.29	0.00117			53.12	4749.6	53.12	4702.08
448.636	-0.0107	449.39	0.00115			53.14	4736.4	53.14	4679.86
448.736	-0.0106	449.49	0.001			53.16	4839.6	53.16	4752.77
448.836	-0.0106	449.59	0.00118			53.18	4827.6	53.18	4729.17
448.936	-0.0108	449.69	0.00103			53.2	4773.6	53.2	4743.75
449.036	-0.011	449.79	0.00103			53.22	4722	53.22	4831.94
449.136	-0.0109	449.89	0.0013			53.24	4845.6	53.24	4820.14
449.236	-0.0107	449.99	0.00104			53.26	4756.8	53.26	4763.89
449.336	-0.0109	450.09	0.00103			53.28	4746	53.28	4754.86
449.436	-0.0109	450.19	0.00108			53.3	4815.6	53.3	4800
449.536	-0.0111	450.29	0.00102			53.32	4794	53.32	4752.08
449.636	-0.0108	450.39	0.00112			53.34	4771.2	53.34	4647.92
449.736	-0.0108	450.49	0.00113			53.36	4802.4	53.36	4854.86
449.836	-0.011	450.59	0.00113			53.38	4765.2	53.38	4736.81
449.936	-0.0111	450.69	0.00123			53.4	4734	53.4	4715.27
450.036	-0.011	450.79	0.0012			53.42	4789.2	53.42	4810.42
450.136	-0.0112	450.89	0.0013			53.44	4644	53.44	4795.83
450.236	-0.0112	450.99	0.00113			53.46	4716	53.46	4780.56
450.336	-0.0113	451.09	0.00123			53.48	4756.8	53.48	4732.64
450.436	-0.0111	451.19	0.000881			53.5	4753.2	53.5	4690.27
450.536	-0.0112	451.29	0.00108			53.52	4821.6	53.52	4795.14
450.636	-0.0111	451.39	0.00114			53.54	4784.4	53.54	4695.14
450.736	-0.0115	451.49	0.00135			53.56	4839.6	53.56	4641.67
450.836	-0.0115	451.59	0.000981			53.58	4759.2	53.58	4789.58
450.936	-0.0114	451.69	0.00109			53.6	4684.8	53.6	4713.89
451.036	-0.0114	451.79	0.00117			53.62	4732.8	53.62	4893.06
451.136	-0.0114	451.89	0.000902			53.64	4810.8	53.64	4914.58
451.236	-0.0114	451.99	0.00102			53.66	4754.4	53.66	4734.02
451.336	-0.0115	452.09	0.000871			53.68	4792.8	53.68	4743.75
451.436	-0.0114	452.19	0.000912			53.7	4670.4	53.7	4759.02
451.536	-0.0114	452.29	0.00106			53.72	4815.6	53.72	4783.33
451.636	-0.0113	452.39	0.00101			53.74	4717.2	53.74	4698.61
451.736	-0.0115	452.49	0.00115			53.76	4717.2	53.76	4810.42
451.836	-0.0116	452.59	0.000915			53.78	4772.4	53.78	4736.81
451.936	-0.0115	452.69	0.00116			53.8	4770	53.8	4736.81
452.036	-0.0118	452.79	0.00109			53.82	4797.6	53.82	4772.92
452.136	-0.0115	452.89	0.00107			53.84	4675.2	53.84	4743.75
452.236	-0.0113	452.99	0.00124			53.86	4788	53.86	4768.06
452.336	-0.0115	453.09	0.00118			53.88	4887.6	53.88	4729.86
452.436	-0.0115	453.19	0.000917			53.9	4806	53.9	4771.52
452.536	-0.0117	453.29	0.001			53.92	4717.2	53.92	4763.89
452.636	-0.0117	453.39	0.000978			53.94	4850.4	53.94	4702.77
452.736	-0.0116	453.49	0.00113			53.96	4639.2	53.96	4779.17
452.836	-0.0116	453.59	0.00102			53.98	4840.8	53.98	4775.69
452.936	-0.0119	453.69	0.00111			54	4710	54	4815.98
453.036	-0.0118	453.79	0.00128			54.02	4882.8	54.02	4797.92
453.136	-0.0117	453.89	0.00101			54.04	4738.8	54.04	4718.75
453.236	-0.012	453.99	0.00101			54.06	4744.8	54.06	4768.75
453.336	-0.0119	454.09	0.000984			54.08	4699.2	54.08	4808.33
453.436	-0.0119	454.19	0.00101			54.1	4737.6	54.1	4788.19
453.536	-0.012	454.29	0.000892			54.12	4704	54.12	4819.44
453.636	-0.0122	454.39	0.00108			54.14	4600.8	54.14	4788.19
453.736	-0.0121	454.49	0.00105			54.16	4790.4	54.16	4827.08
453.836	-0.0123	454.59	0.000792			54.18	4737.6	54.18	4783.33
453.936	-0.0119	454.69	0.000943			54.2	4869.6	54.2	4727.77
454.036	-0.012	454.79	0.00109			54.22	4813.2	54.22	4794.44
454.136	-0.012	454.89	0.000883			54.24	4825.2	54.24	4875.69
454.236	-0.0122	454.99	0.00107			54.26	4802.4	54.26	4738.89
454.336	-0.0122	455.09	0.000905			54.28	4641.6	54.28	4811.11
454.436	-0.0122	455.19	0.00103			54.3	4774.8	54.3	4704.86
454.536	-0.0121	455.29	0.00105			54.32	4735.2	54.32	4832.64
454.636	-0.0122	455.39	0.00108			54.34	4861.2	54.34	4720.14
454.736	-0.0123	455.49	0.00122			54.36	4647.6	54.36	4868.06
454.836	-0.0122	455.59	0.00118			54.38	4729.2	54.38	4803.48
454.936	-0.0123	455.69	0.000963			54.4	4758	54.4	4746.52
455.036	-0.0124	455.79	0.000732			54.42	4819.2	54.42	4693.75
455.136	-0.0126	455.89	0.000625			54.44	4832.4	54.44	4724.31
455.236	-0.0123	455.99	0.000719			54.46	4796.4	54.46	4772.23
455.336	-0.0125	456.09	0.00049			54.48	4650	54.48	4812.5
455.436	-0.0125	456.19	0.000647			54.5	4686	54.5	4706.25
455.536	-0.0127	456.29	0.000927			54.52	4654.8	54.52	4780.56
455.636	-0.0125	456.39	0.000875			54.54	4785.6	54.54	4802.77
455.736	-0.0126	456.49	0.00089			54.56	4760.4	54.56	4752.77
455.836	-0.0126	456.59	0.000891			54.58	4846.8	54.58	4725
455.936	-0.0127	456.69	0.001			54.6	4758	54.6	4777.77
456.036	-0.0126	456.79	0.00109			54.62	4845.6	54.62	4807.64
456.136	-0.0126	456.89	0.000805			54.64	4820.4	54.64	4725
456.236	-0.0128	456.99	0.00096			54.66	4828.8	54.66	4838.89
456.336	-0.0127	457.09	0.000868			54.68	4728	54.68	4735.42
456.436	-0.0129	457.19	0.000798			54.7	4771.2	54.7	4691.67
456.536	-0.013	457.29	0.0011			54.72	4778.4	54.72	4736.81
456.636	-0.0127	457.39	0.00119			54.74	4689.6	54.74	4687.5
456.736	-0.0131	457.49	0.00122			54.76	4737.6	54.76	4763.19
456.836	-0.013	457.59	0.00125			54.78	4810.8	54.78	4763.19
456.936	-0.013	457.69	0.00146			54.8	4872	54.8	4795.83
457.036	-0.0129	457.79	0.000959			54.82	4705.2	54.82	4760.42
457.136	-0.0129	457.89	0.000957			54.84	4634.4	54.84	4813.19
457.236	-0.0129	457.99	0.00109			54.86	4855.2	54.86	4693.75
457.336	-0.0129	458.09	0.00112			54.88	4767.6	54.88	4697.92
457.436	-0.0131	458.19	0.00112			54.9	4663.2	54.9	4734.02
457.536	-0.013	458.29	0.000925			54.92	4744.8	54.92	4778.48
457.636	-0.0129	458.39	0.00108			54.94	4653.6	54.94	4779.86
457.736	-0.013	458.49	0.00119			54.96	4706.4	54.96	4793.75
457.836	-0.0131	458.59	0.000876			54.98	4594.8	54.98	4822.23
457.936	-0.0131	458.69	0.000805			55	4700.4	55	4803.48
458.036	-0.013	458.79	0.000981			55.02	4738.8	55.02	4806.94
458.136	-0.0134	458.89	0.000952			55.04	4677.6	55.04	4959.02
458.236	-0.0132	458.99	0.00076			55.06	4765.2	55.06	4784.02
458.336	-0.0133	459.09	0.00113			55.08	4754.4	55.08	4730.56
458.436	-0.0131	459.19	0.000685			55.1	4860	55.1	4809.02
458.536	-0.0135	459.29	0.000607			55.12	4770	55.12	4845.83
458.636	-0.0134	459.39	0.000897			55.14	4759.2	55.14	4765.98
458.736	-0.0133	459.49	0.000786			55.16	4662	55.16	4779.86
458.836	-0.0136	459.59	0.000857			55.18	4732.8	55.18	4710.42
458.936	-0.0134	459.69	0.000912			55.2	4846.8	55.2	4804.86
459.036	-0.0134	459.79	0.00108			55.22	4880.4	55.22	4809.73
459.136	-0.0134	459.89	0.00103			55.24	4752	55.24	4790.98
459.236	-0.0135	459.99	0.00102			55.26	4759.2	55.26	4829.86
459.336	-0.0136	460.09	0.00111			55.28	4726.8	55.28	4850
459.436	-0.0136	460.19	0.00097			55.3	4726.8	55.3	4765.27
459.536	-0.0136	460.29	0.00113			55.32	4698	55.32	4758.33
459.636	-0.0138	460.39	0.00139			55.34	4845.6	55.34	4806.94
459.736	-0.0135	460.49	0.000883			55.36	4550.4	55.36	4704.86
459.836	-0.0135	460.59	0.00118			55.38	4801.2	55.38	4812.5
459.936	-0.0137	460.69	0.00112			55.4	4725.6	55.4	4745.83
460.036	-0.0136	460.79	0.00101			55.42	4696.8	55.42	4765.98
460.136	-0.0137	460.89	0.00104			55.44	4765.2	55.44	4793.75
460.236	-0.0139	460.99	0.00123			55.46	4788	55.46	4722.92
460.336	-0.0137	461.09	0.00115			55.48	4760.4	55.48	4759.73
460.436	-0.0137	461.19	0.000973			55.5	4807.2	55.5	4813.89
460.536	-0.0139	461.29	0.00081			55.52	4713.6	55.52	4782.64
460.636	-0.0136	461.39	0.000988			55.54	4743.6	55.54	4925
460.736	-0.0139	461.49	0.00104			55.56	4827.6	55.56	4661.11
460.836	-0.0138	461.59	0.000874			55.58	4737.6	55.58	4815.27
460.936	-0.0139	461.69	0.00098			55.6	4678.8	55.6	4775
461.036	-0.0139	461.79	0.00114			55.62	4800	55.62	4803.48
461.136	-0.0141	461.89	0.00102			55.64	4746	55.64	4785.42
461.236	-0.0139	461.99	0.000974			55.66	4584	55.66	4852.08
461.336	-0.0139	462.09	0.000847			55.68	4808.4	55.68	4761.11
461.436	-0.0141	462.19	0.00133			55.7	4722	55.7	4793.75
461.536	-0.0142	462.29	0.00108			55.72	4780.8	55.72	4818.06
461.636	-0.0142	462.39	0.0012			55.74	4701.6	55.74	4764.58
461.736	-0.0142	462.49	0.00108			55.76	4700.4	55.76	4816.67
461.836	-0.014	462.59	0.00133			55.78	4909.2	55.78	4875
461.936	-0.0143	462.69	0.000864			55.8	4714.8	55.8	4897.92
462.036	-0.0142	462.79	0.00118			55.82	4780.8	55.82	4701.39
462.136	-0.0139	462.89	0.00106			55.84	4693.2	55.84	4779.86
462.236	-0.0141	462.99	0.00137			55.86	4760.4	55.86	4791.67
462.336	-0.0142	463.09	0.00129			55.88	4680	55.88	4764.58
462.436	-0.0144	463.19	0.00126			55.9	4689.6	55.9	4831.94
462.536	-0.0141	463.29	0.00103			55.92	4868.4	55.92	4811.11
462.636	-0.0143	463.39	0.00107			55.94	4699.2	55.94	4713.89
462.736	-0.0141	463.49	0.00124			55.96	4683.6	55.96	4818.06
462.836	-0.0143	463.59	0.00111			55.98	4740	55.98	4734.02
462.936	-0.0144	463.69	0.000976			56	4586.4	56	4880.56
463.036	-0.0144	463.79	0.00118			56.02	4797.6	56.02	4806.25
463.136	-0.0144	463.89	0.00109			56.04	4742.4	56.04	4708.33
463.236	-0.0145	463.99	0.00121			56.06	4894.8	56.06	4777.77
463.336	-0.0145	464.09	0.00135			56.08	4737.6	56.08	4825
463.436	-0.0146	464.19	0.00139			56.1	4785.6	56.1	4795.83
463.536	-0.0146	464.29	0.00126			56.12	4770	56.12	4704.86
463.636	-0.0143	464.39	0.00136			56.14	4705.2	56.14	4743.06
463.736	-0.0145	464.49	0.0015			56.16	4693.2	56.16	4720.14
463.836	-0.0145	464.59	0.0015			56.18	4708.8	56.18	4844.44
463.936	-0.0146	464.69	0.00148			56.2	4689.6	56.2	4781.25
464.036	-0.0146	464.79	0.00129			56.22	4752	56.22	4748.61
464.136	-0.0147	464.89	0.00136			56.24	4810.8	56.24	4882.64
464.236	-0.0148	464.99	0.00133			56.26	4654.8	56.26	4786.81
464.336	-0.0144	465.09	0.0014			56.28	4729.2	56.28	4747.92
464.436	-0.0148	465.19	0.00148			56.3	4761.6	56.3	4831.25
464.536	-0.0149	465.29	0.00159			56.32	4602	56.32	4829.86
464.636	-0.0151	465.39	0.00136			56.34	4695.6	56.34	4759.73
464.736	-0.0151	465.49	0.00139			56.36	4768.8	56.36	4750
464.836	-0.015	465.59	0.00159			56.38	4687.2	56.38	4746.52
464.936	-0.0149	465.69	0.00159			56.4	4831.2	56.4	4802.08
465.036	-0.0152	465.79	0.00135			56.42	4687.2	56.42	4736.81
465.136	-0.015	465.89	0.00143			56.44	4806	56.44	4772.23
465.236	-0.0151	465.99	0.00154			56.46	4814.4	56.46	4827.08
465.336	-0.0153	466.09	0.00141			56.48	4639.2	56.48	4735.42
465.436	-0.0152	466.19	0.00143			56.5	4857.6	56.5	4747.23
465.536	-0.015	466.29	0.00152			56.52	4762.8	56.52	4930.56
465.636	-0.0151	466.39	0.00142			56.54	4725.6	56.54	4714.58
465.736	-0.0152	466.49	0.00135			56.56	4774.8	56.56	4808.33
465.836	-0.0152	466.59	0.00143			56.58	4723.2	56.58	4777.08
465.936	-0.0152	466.69	0.0016			56.6	4702.8	56.6	4770.14
466.036	-0.0152	466.79	0.00169			56.62	5041.2	56.62	4835.42
466.136	-0.0152	466.89	0.0014			56.64	4860	56.64	4810.42
466.236	-0.0153	466.99	0.00156			56.66	4642.8	56.66	4838.19
466.336	-0.0153	467.09	0.00158			56.68	4831.2	56.68	4767.36
466.436	-0.0154	467.19	0.0014			56.7	4798.8	56.7	4769.44
466.536	-0.0153	467.29	0.00151			56.72	4788	56.72	4852.77
466.636	-0.0153	467.39	0.00157			56.74	4788	56.74	4761.11
466.736	-0.0155	467.49	0.00154			56.76	4837.2	56.76	4771.52
466.836	-0.0153	467.59	0.0014			56.78	4788	56.78	4747.23
466.936	-0.0154	467.69	0.00167			56.8	4804.8	56.8	4822.92
467.036	-0.0156	467.79	0.00167			56.82	4736.4	56.82	4847.92
467.136	-0.0156	467.89	0.00159			56.84	4682.4	56.84	4840.98
467.236	-0.0155	467.99	0.00187			56.86	4868.4	56.86	4773.61
467.336	-0.0157	468.09	0.00172			56.88	4768.8	56.88	4791.67
467.436	-0.0157	468.19	0.00153			56.9	4742.4	56.9	4905.56
467.536	-0.0157	468.29	0.00147			56.92	4803.6	56.92	4887.5
467.636	-0.0156	468.39	0.0014			56.94	4848	56.94	4834.73
467.736	-0.0156	468.49	0.00147			56.96	4753.2	56.96	4778.48
467.836	-0.0157	468.59	0.00136			56.98	4791.6	56.98	4779.86
467.936	-0.0157	468.69	0.00142			57	4796.4	57	4981.94
468.036	-0.016	468.79	0.00155			57.02	4843.2	57.02	4845.83
468.136	-0.0158	468.89	0.00138			57.04	4830	57.04	4858.33
468.236	-0.0161	468.99	0.00126			57.06	4723.2	57.06	4768.06
468.336	-0.0161	469.09	0.00159			57.08	4608	57.08	4725.69
468.436	-0.016	469.19	0.00145			57.1	4822.8	57.1	4849.31
468.536	-0.016	469.29	0.00129			57.12	4626	57.12	4777.77
468.636	-0.0159	469.39	0.00152			57.14	4707.6	57.14	4845.14
468.736	-0.0159	469.49	0.00145			57.16	4798.8	57.16	4840.27
468.836	-0.0161	469.59	0.00147			57.18	4827.6	57.18	4772.23
468.936	-0.0161	469.69	0.00143			57.2	4707.6	57.2	4820.14
469.036	-0.0161	469.79	0.00147			57.22	4755.6	57.22	4803.48
469.136	-0.0161	469.89	0.00144			57.24	4828.8	57.24	4851.39
469.236	-0.0161	469.99	0.00165			57.26	4758	57.26	4734.02
469.336	-0.016	470.09	0.00156			57.28	4869.6	57.28	4884.02
469.436	-0.0162	470.19	0.00156			57.3	4692	57.3	4893.75
469.536	-0.0164	470.29	0.00139			57.32	4807.2	57.32	4895.83
469.636	-0.0162	470.39	0.00134			57.34	4749.6	57.34	4892.36
469.736	-0.0161	470.49	0.00154			57.36	4815.6	57.36	4893.75
469.836	-0.0165	470.59	0.00138			57.38	4790.4	57.38	4841.67
469.936	-0.0165	470.69	0.00126			57.4	4918.8	57.4	4787.5
470.036	-0.0165	470.79	0.00145			57.42	4935.6	57.42	4811.81
470.136	-0.0164	470.89	0.00145			57.44	4704	57.44	4870.83
470.236	-0.0164	470.99	0.00141			57.46	4890	57.46	4784.73
470.336	-0.0165	471.09	0.00126			57.48	4784.4	57.48	4765.98
470.436	-0.0163	471.19	0.00146			57.5	4801.2	57.5	4804.17
470.536	-0.0167	471.29	0.00138			57.52	4783.2	57.52	4854.86
470.636	-0.0166	471.39	0.00135			57.54	4717.2	57.54	4875.69
470.736	-0.0166	471.49	0.00147			57.56	4826.4	57.56	4837.5
470.836	-0.0167	471.59	0.00146			57.58	4707.6	57.58	4926.39
470.936	-0.0166	471.69	0.00145			57.6	4849.2	57.6	4802.77
471.036	-0.0167	471.79	0.00115			57.62	4898.4	57.62	4971.52
471.136	-0.0166	471.89	0.00137			57.64	4748.4	57.64	4943.75
471.236	-0.0169	471.99	0.00129			57.66	4876.8	57.66	4979.17
471.336	-0.0167	472.09	0.00136			57.68	4878	57.68	4890.98
471.436	-0.0169	472.19	0.00139			57.7	4796.4	57.7	4899.31
471.536	-0.0169	472.29	0.00152			57.72	4714.8	57.72	4904.86
471.636	-0.017	472.39	0.00152			57.74	4707.6	57.74	4956.94
471.736	-0.0171	472.49	0.00146			57.76	4722	57.76	4809.73
471.836	-0.0172	472.59	0.00153			57.78	4830	57.78	4931.94
471.936	-0.0172	472.69	0.00138			57.8	4735.2	57.8	4885.42
472.036	-0.0173	472.79	0.00137			57.82	4698	57.82	4850
472.136	-0.0173	472.89	0.00132			57.84	4746	57.84	4898.61
472.236	-0.0173	472.99	0.00161			57.86	4964.4	57.86	4888.19
472.336	-0.0173	473.09	0.00157			57.88	4831.2	57.88	4893.75
472.436	-0.0173	473.19	0.00131			57.9	4728	57.9	4880.56
472.536	-0.0173	473.29	0.00133			57.92	4879.2	57.92	4906.94
472.636	-0.0174	473.39	0.00143			57.94	4706.4	57.94	4825
472.736	-0.0174	473.49	0.00134			57.96	4584	57.96	4824.31
472.836	-0.0173	473.59	0.00144			57.98	4824	57.98	4739.58
472.936	-0.0174	473.69	0.00152			58	4782	58	4931.94
473.036	-0.0175	473.79	0.00155			58.02	4819.2	58.02	4873.61
473.136	-0.0174	473.89	0.00151			58.04	4858.8	58.04	4913.89
473.236	-0.0176	473.99	0.00145			58.06	4699.2	58.06	4845.14
473.336	-0.0177	474.09	0.00146			58.08	4834.8	58.08	4933.33
473.436	-0.0175	474.19	0.00161			58.1	4686	58.1	4934.73
473.536	-0.0174	474.29	0.00165			58.12	4795.2	58.12	4810.42
473.636	-0.0176	474.39	0.00154			58.14	4722	58.14	4859.02
473.736	-0.0176	474.49	0.00149			58.16	4876.8	58.16	4877.77
473.836	-0.0177	474.59	0.00144			58.18	4711.2	58.18	4863.89
473.936	-0.0176	474.69	0.00168			58.2	4746	58.2	4793.06
474.036	-0.0179	474.79	0.00132			58.22	4802.4	58.22	4915.27
474.136	-0.0177	474.89	0.00163			58.24	4816.8	58.24	5058.33
474.236	-0.0177	474.99	0.0015			58.26	4927.2	58.26	4888.89
474.336	-0.0177	475.09	0.00142			58.28	4917.6	58.28	4949.31
474.436	-0.0179	475.19	0.00136			58.3	4825.2	58.3	4872.92
474.536	-0.0179	475.29	0.00136			58.32	4828.8	58.32	4854.17
474.636	-0.0177	475.39	0.00154			58.34	4833.6	58.34	4890.27
474.736	-0.0177	475.49	0.00144			58.36	4929.6	58.36	4889.58
474.836	-0.0179	475.59	0.00157			58.38	4780.8	58.38	4951.39
474.936	-0.0178	475.69	0.00149			58.4	4729.2	58.4	4882.64
475.036	-0.0179	475.79	0.00148			58.42	4946.4	58.42	4920.83
475.136	-0.0181	475.89	0.0017			58.44	4696.8	58.44	4886.81
475.236	-0.0179	475.99	0.00145			58.46	4762.8	58.46	4979.17
475.336	-0.018	476.09	0.00137			58.48	4740	58.48	4888.89
475.436	-0.0179	476.19	0.00137			58.5	4826.4	58.5	4879.86
475.536	-0.0178	476.29	0.00154			58.52	4856.4	58.52	4861.81
475.636	-0.0179	476.39	0.00146			58.54	4851.6	58.54	4906.25
475.736	-0.0182	476.49	0.00151			58.56	4812	58.56	4946.52
475.836	-0.0179	476.59	0.00135			58.58	4737.6	58.58	4987.5
475.936	-0.018	476.69	0.00136			58.6	4813.2	58.6	4903.48
476.036	-0.0182	476.79	0.00129			58.62	4680	58.62	4961.81
476.136	-0.0182	476.89	0.0014			58.64	4791.6	58.64	4908.33
476.236	-0.0181	476.99	0.00118			58.66	4832.4	58.66	4950
476.336	-0.0184	477.09	0.00134			58.68	4764	58.68	4954.86
476.436	-0.0182	477.19	0.00134			58.7	4671.6	58.7	4954.86
476.536	-0.0183	477.29	0.00141			58.72	4693.2	58.72	4927.08
476.636	-0.0185	477.39	0.00158			58.74	4788	58.74	4958.33
476.736	-0.0184	477.49	0.00163			58.76	4848	58.76	4925.69
476.836	-0.0186	477.59	0.0014			58.78	4874.4	58.78	4906.25
476.936	-0.0185	477.69	0.00141			58.8	4858.8	58.8	4979.17
477.036	-0.0186	477.79	0.00139			58.82	4802.4	58.82	4932.64
477.136	-0.0185	477.89	0.00154			58.84	4711.2	58.84	4834.73
477.236	-0.0187	477.99	0.00154			58.86	4816.8	58.86	4930.56
477.336	-0.0188	478.09	0.00171			58.88	4677.6	58.88	4913.19
477.436	-0.019	478.19	0.00141			58.9	4875.6	58.9	4811.11
477.536	-0.0188	478.29	0.00131			58.92	4848	58.92	5026.39
477.636	-0.0188	478.39	0.00142			58.94	4824	58.94	4985.42
477.736	-0.0188	478.49	0.00159			58.96	4903.2	58.96	4966.67
477.836	-0.0188	478.59	0.00141			58.98	4845.6	58.98	4799.31
477.936	-0.0188	478.69	0.00143			59	4717.2	59	5071.52
478.036	-0.0189	478.79	0.00144			59.02	4738.8	59.02	4913.19
478.136	-0.0188	478.89	0.0015			59.04	4814.4	59.04	4904.17
478.236	-0.0188	478.99	0.00169			59.06	4753.2	59.06	5005.56
478.336	-0.0189	479.09	0.00161			59.08	4711.2	59.08	5030.56
478.436	-0.0189	479.19	0.00182			59.1	4843.2	59.1	5138.89
478.536	-0.0188	479.29	0.00166			59.12	4778.4	59.12	4946.52
478.636	-0.0191	479.39	0.00178			59.14	4794	59.14	4961.11
478.736	-0.0191	479.49	0.00157			59.16	4688.4	59.16	5036.11
478.836	-0.0191	479.59	0.00137			59.18	4920	59.18	4999.31
478.936	-0.019	479.69	0.00157			59.2	4808.4	59.2	4965.27
479.036	-0.0192	479.79	0.00167			59.22	5013.6	59.22	4991.67
479.136	-0.0193	479.89	0.00163			59.24	4975.2	59.24	4836.81
479.236	-0.0193	479.99	0.0018			59.26	4753.2	59.26	4888.89
479.336	-0.0192	480.09	0.00193			59.28	4951.2	59.28	5039.58
479.436	-0.0193	480.19	0.00175			59.3	4826.4	59.3	4992.36
479.536	-0.0192	480.29	0.00156			59.32	4952.4	59.32	4990.27
479.636	-0.019	480.39	0.00155			59.34	4765.2	59.34	4947.92
479.736	-0.0192	480.49	0.0017			59.36	4996.8	59.36	5016.67
479.836	-0.0194	480.59	0.00152			59.38	4884	59.38	5068.75
479.936	-0.0195	480.69	0.00158			59.4	4804.8	59.4	4956.94
480.036	-0.0193	480.79	0.00173			59.42	4812	59.42	4928.48
480.136	-0.0192	480.89	0.00175			59.44	4803.6	59.44	4997.92
480.236	-0.0194	480.99	0.0015			59.46	4891.2	59.46	4902.08
480.336	-0.0194	481.09	0.00137			59.48	4891.2	59.48	4956.94
480.436	-0.0194	481.19	0.00155			59.5	4862.4	59.5	4866.67
480.536	-0.0194	481.29	0.0015			59.52	4742.4	59.52	4965.27
480.636	-0.0195	481.39	0.00154			59.54	4824	59.54	5027.77
480.736	-0.0194	481.49	0.00138			59.56	4884	59.56	4990.27
480.836	-0.0195	481.59	0.0014			59.58	4762.8	59.58	5073.61
480.936	-0.0197	481.69	0.00159			59.6	4802.4	59.6	4965.27
481.036	-0.0197	481.79	0.00163			59.62	4804.8	59.62	4969.44
481.136	-0.0197	481.89	0.00159			59.64	4819.2	59.64	4983.33
481.236	-0.0197	481.99	0.00161			59.66	4789.2	59.66	5024.31
481.336	-0.0197	482.09	0.00152			59.68	4856.4	59.68	5014.58
481.436	-0.0197	482.19	0.00148			59.7	4780.8	59.7	4952.08
481.536	-0.0199	482.29	0.00152			59.72	4725.6	59.72	5013.89
481.636	-0.0198	482.39	0.00166			59.74	4875.6	59.74	4977.08
481.736	-0.0196	482.49	0.00163			59.76	4862.4	59.76	4954.86
481.836	-0.0199	482.59	0.00157			59.78	4897.2	59.78	5081.25
481.936	-0.02	482.69	0.0016			59.8	4866	59.8	4913.89
482.036	-0.0198	482.79	0.00187			59.82	4936.8	59.82	5075
482.136	-0.0199	482.89	0.00173			59.84	4842	59.84	5082.64
482.236	-0.02	482.99	0.00144			59.86	4815.6	59.86	4994.44
482.336	-0.02	483.09	0.00179			59.88	4891.2	59.88	5041.67
482.436	-0.0198	483.19	0.00149			59.9	4836	59.9	5008.33
482.536	-0.0199	483.29	0.00167			59.92	4856.4	59.92	4997.92
482.636	-0.02	483.39	0.00186			59.94	4896	59.94	4913.89
482.736	-0.0202	483.49	0.00169			59.96	4844.4	59.96	4992.36
482.836	-0.0201	483.59	0.0016			59.98	4946.4	59.98	4972.92
482.936	-0.0199	483.69	0.00154			60	4874.4	60	5015.98
483.036	-0.0199	483.79	0.00161			60.02	4842	60.02	5059.02
483.136	-0.0203	483.89	0.00149			60.04	4927.2	60.04	5130.56
483.236	-0.0202	483.99	0.0016			60.06	4802.4	60.06	5092.36
483.336	-0.0202	484.09	0.00166			60.08	4773.6	60.08	5167.36
483.436	-0.0203	484.19	0.00156			60.1	4870.8	60.1	5030.56
483.536	-0.0202	484.29	0.0017			60.12	4855.2	60.12	5067.36
483.636	-0.0203	484.39	0.00142			60.14	4855.2	60.14	5030.56
483.736	-0.0201	484.49	0.00133			60.16	4971.6	60.16	5008.33
483.836	-0.0204	484.59	0.00159			60.18	4940.4	60.18	4971.52
483.936	-0.0202	484.69	0.00135			60.2	5008.8	60.2	5035.42
484.036	-0.0203	484.79	0.00183			60.22	4940.4	60.22	5042.36
484.136	-0.0203	484.89	0.00163			60.24	4800	60.24	5190.27
484.236	-0.0204	484.99	0.00155			60.26	4843.2	60.26	5036.81
484.336	-0.0204	485.09	0.00176			60.28	4698	60.28	4977.08
484.436	-0.0206	485.19	0.00158			60.3	4742.4	60.3	5025.69
484.536	-0.0205	485.29	0.00152			60.32	4880.4	60.32	5047.23
484.636	-0.0203	485.39	0.00149			60.34	4876.8	60.34	5052.77
484.736	-0.0204	485.49	0.00176			60.36	4875.6	60.36	4988.89
484.836	-0.0205	485.59	0.00154			60.38	4908	60.38	4994.44
484.936	-0.0206	485.69	0.00161			60.4	4783.2	60.4	5009.02
485.036	-0.0206	485.79	0.00162			60.42	4923.6	60.42	5053.48
485.136	-0.0208	485.89	0.0018			60.44	4858.8	60.44	5013.19
485.236	-0.0208	485.99	0.00154			60.46	4843.2	60.46	4973.61
485.336	-0.0206	486.09	0.00147			60.48	4945.2	60.48	5086.11
485.436	-0.0207	486.19	0.00163			60.5	4831.2	60.5	5045.14
485.536	-0.0209	486.29	0.0016			60.52	4898.4	60.52	5072.23
485.636	-0.0206	486.39	0.00176			60.54	4910.4	60.54	4973.61
485.736	-0.0208	486.49	0.00184			60.56	4936.8	60.56	5046.52
485.836	-0.0206	486.59	0.00161			60.58	4833.6	60.58	5018.75
485.936	-0.0209	486.69	0.00132			60.6	4938	60.6	5050
486.036	-0.0209	486.79	0.00155			60.62	4905.6	60.62	5111.81
486.136	-0.021	486.89	0.00159			60.64	4855.2	60.64	4955.56
486.236	-0.0208	486.99	0.00136			60.66	4927.2	60.66	5021.52
486.336	-0.0209	487.09	0.00143			60.68	4978.8	60.68	4992.36
486.436	-0.021	487.19	0.00147			60.7	5079.6	60.7	5047.23
486.536	-0.0212	487.29	0.00165			60.72	4866	60.72	4968.75
486.636	-0.0212	487.39	0.00161			60.74	4965.6	60.74	5068.75
486.736	-0.0213	487.49	0.00156			60.76	4959.6	60.76	5032.64
486.836	-0.0213	487.59	0.00182			60.78	4966.8	60.78	5086.81
486.936	-0.0213	487.69	0.0017			60.8	4924.8	60.8	5185.42
487.036	-0.0215	487.79	0.0016			60.82	4879.2	60.82	5072.92
487.136	-0.0213	487.89	0.00149			60.84	5068.8	60.84	5084.73
487.236	-0.0215	487.99	0.00159			60.86	5047.2	60.86	5090.27
487.336	-0.0215	488.09	0.0016			60.88	4867.2	60.88	5088.89
487.436	-0.0216	488.19	0.00161			60.9	5004	60.9	5079.86
487.536	-0.0215	488.29	0.00166			60.92	4879.2	60.92	5006.94
487.636	-0.0216	488.39	0.00158			60.94	5007.6	60.94	5080.56
487.736	-0.0214	488.49	0.00142			60.96	4962	60.96	5090.98
487.836	-0.0216	488.59	0.00158			60.98	4910.4	60.98	5040.27
487.936	-0.0216	488.69	0.00161			61	4920	61	5098.61
488.036	-0.0217	488.79	0.00152			61.02	4904.4	61.02	5150
488.136	-0.0215	488.89	0.00173			61.04	5008.8	61.04	5150
488.236	-0.0214	488.99	0.00166			61.06	4854	61.06	5173.61
488.336	-0.0216	489.09	0.00158			61.08	4879.2	61.08	5076.39
488.436	-0.0219	489.19	0.00158			61.1	5008.8	61.1	5125
488.536	-0.0219	489.29	0.00166			61.12	4920	61.12	5148.61
488.636	-0.0218	489.39	0.00123			61.14	4855.2	61.14	5037.5
488.736	-0.0217	489.49	0.00152			61.16	5178	61.16	5106.94
488.836	-0.022	489.59	0.00157			61.18	4936.8	61.18	5078.48
488.936	-0.0218	489.69	0.00149			61.2	4804.8	61.2	5123.61
489.036	-0.0218	489.79	0.00158			61.22	4946.4	61.22	5175
489.136	-0.0217	489.89	0.00194			61.24	4908	61.24	5184.02
489.236	-0.0219	489.99	0.00165			61.26	4946.4	61.26	5179.86
489.336	-0.022	490.09	0.00169			61.28	4952.4	61.28	5081.25
489.436	-0.0218	490.19	0.00165			61.3	4896	61.3	5009.73
489.536	-0.0219	490.29	0.00159			61.32	5023.2	61.32	5113.89
489.636	-0.0221	490.39	0.00148			61.34	4867.2	61.34	5103.48
489.736	-0.022	490.49	0.0015			61.36	4999.2	61.36	5068.06
489.836	-0.022	490.59	0.00167			61.38	4894.8	61.38	5113.19
489.936	-0.022	490.69	0.00142			61.4	4954.8	61.4	5137.5
490.036	-0.0222	490.79	0.00116			61.42	5001.6	61.42	5081.94
490.136	-0.0222	490.89	0.00152			61.44	4946.4	61.44	5095.83
490.236	-0.0222	490.99	0.00169			61.46	4910.4	61.46	5115.27
490.336	-0.0222	491.09	0.00161			61.48	4926	61.48	5063.19
490.436	-0.0223	491.19	0.00175			61.5	4993.2	61.5	5097.23
490.536	-0.0222	491.29	0.00171			61.52	4923.6	61.52	4940.98
490.636	-0.0224	491.39	0.00157			61.54	4980	61.54	4937.5
490.736	-0.0224	491.49	0.0017			61.56	4990.8	61.56	5050.69
490.836	-0.0225	491.59	0.00154			61.58	5103.6	61.58	5086.81
490.936	-0.0226	491.69	0.00167			61.6	4892.4	61.6	5171.52
491.036	-0.0227	491.79	0.00147			61.62	4962	61.62	5067.36
491.136	-0.0223	491.89	0.00171			61.64	4984.8	61.64	5111.81
491.236	-0.0225	491.99	0.00172			61.66	4905.6	61.66	5133.33
491.336	-0.0224	492.09	0.00139			61.68	5042.4	61.68	5067.36
491.436	-0.0223	492.19	0.00154			61.7	4933.2	61.7	5048.61
491.536	-0.0226	492.29	0.00167			61.72	4936.8	61.72	5202.77
491.636	-0.0225	492.39	0.00167			61.74	5095.2	61.74	5138.89
491.736	-0.0226	492.49	0.00161			61.76	4906.8	61.76	5070.83
491.836	-0.0228	492.59	0.00163			61.78	4987.2	61.78	5031.94
491.936	-0.0228	492.69	0.00166			61.8	4885.2	61.8	5109.02
492.036	-0.0226	492.79	0.00144			61.82	5014.8	61.82	5103.48
492.136	-0.0226	492.89	0.00193			61.84	4882.8	61.84	5106.94
492.236	-0.0227	492.99	0.00163			61.86	4978.8	61.86	5101.39
492.336	-0.0226	493.09	0.00157			61.88	5010	61.88	5103.48
492.436	-0.0226	493.19	0.00167			61.9	4897.2	61.9	5141.67
492.536	-0.023	493.29	0.00172			61.92	5121.6	61.92	5115.98
492.636	-0.023	493.39	0.00178			61.94	5091.6	61.94	5158.33
492.736	-0.0228	493.49	0.0015			61.96	5106	61.96	5105.56
492.836	-0.0229	493.59	0.00175			61.98	4915.2	61.98	5096.52
492.936	-0.0228	493.69	0.00145			62	5043.6	62	5245.14
493.036	-0.0229	493.79	0.00184			62.02	5012.4	62.02	5064.58
493.136	-0.023	493.89	0.00165			62.04	4980	62.04	5117.36
493.236	-0.0231	493.99	0.00164			62.06	5005.2	62.06	5206.94
493.336	-0.0231	494.09	0.00166			62.08	5022	62.08	5081.94
493.436	-0.0233	494.19	0.00151			62.1	4947.6	62.1	5070.83
493.536	-0.0232	494.29	0.00164			62.12	4971.6	62.12	5166.67
493.636	-0.0232	494.39	0.00149			62.14	4971.6	62.14	5220.14
493.736	-0.0233	494.49	0.0014			62.16	4896	62.16	5218.75
493.836	-0.0232	494.59	0.0016			62.18	4945.2	62.18	5169.44
493.936	-0.0234	494.69	0.00182			62.2	4970.4	62.2	5140.27
494.036	-0.0235	494.79	0.00152			62.22	4930.8	62.22	5138.19
494.136	-0.0234	494.89	0.0018			62.24	4917.6	62.24	5175
494.236	-0.0233	494.99	0.00154			62.26	4989.6	62.26	5112.5
494.336	-0.0233	495.09	0.00151			62.28	4947.6	62.28	5111.11
494.436	-0.0232	495.19	0.00169			62.3	4890	62.3	5205.56
494.536	-0.0235	495.29	0.00139			62.32	5116.8	62.32	5085.42
494.636	-0.0234	495.39	0.00145			62.34	5065.2	62.34	5045.14
494.736	-0.0235	495.49	0.00167			62.36	5017.2	62.36	5163.89
494.836	-0.0236	495.59	0.0013			62.38	4926	62.38	5129.86
494.936	-0.0236	495.69	0.00144			62.4	5023.2	62.4	5145.14
495.036	-0.0236	495.79	0.00131			62.42	5082	62.42	5099.31
495.136	-0.0236	495.89	0.00159			62.44	4958.4	62.44	5089.58
495.236	-0.0236	495.99	0.0014			62.46	4956	62.46	5175
495.336	-0.0234	496.09	0.00148			62.48	5018.4	62.48	5204.17
495.436	-0.0237	496.19	0.00138			62.5	4963.2	62.5	5102.08
495.536	-0.0239	496.29	0.00146			62.52	4898.4	62.52	5023.61
495.636	-0.0235	496.39	0.00166			62.54	5076	62.54	5115.27
495.736	-0.0238	496.49	0.0015			62.56	5066.4	62.56	5188.89
495.836	-0.0238	496.59	0.00168			62.58	5053.2	62.58	5157.64
495.936	-0.0236	496.69	0.00147			62.6	4896	62.6	5065.27
496.036	-0.0238	496.79	0.00147			62.62	5050.8	62.62	5157.64
496.136	-0.0239	496.89	0.0017			62.64	5152.8	62.64	5148.61
496.236	-0.0239	496.99	0.00147			62.66	5000.4	62.66	5203.48
496.336	-0.0239	497.09	0.00153			62.68	5048.4	62.68	5170.83
496.436	-0.0239	497.19	0.00156			62.7	5040	62.7	5118.75
496.536	-0.0241	497.29	0.00155			62.72	5071.2	62.72	5256.25
496.636	-0.0242	497.39	0.00145			62.74	5106	62.74	5140.27
496.736	-0.0239	497.49	0.00147			62.76	4850.4	62.76	5141.67
496.836	-0.0241	497.59	0.00141			62.78	4989.6	62.78	5045.14
496.936	-0.0239	497.69	0.00138			62.8	5064	62.8	5140.98
497.036	-0.0239	497.79	0.00126			62.82	5001.6	62.82	5131.25
497.136	-0.0241	497.89	0.00147			62.84	5046	62.84	5220.14
497.236	-0.0241	497.99	0.00128			62.86	4882.8	62.86	5202.77
497.336	-0.024	498.09	0.0014			62.88	4962	62.88	5115.98
497.436	-0.0244	498.19	0.00118			62.9	5050.8	62.9	5129.86
497.536	-0.0242	498.29	0.00134			62.92	5107.2	62.92	5157.64
497.636	-0.0243	498.39	0.00134			62.94	5100	62.94	5079.86
497.736	-0.0244	498.49	0.00135			62.96	5097.6	62.96	5104.17
497.836	-0.0242	498.59	0.00126			62.98	5042.4	62.98	5132.64
497.936	-0.0243	498.69	0.00132			63	4965.6	63	5213.89
498.036	-0.0243	498.79	0.00132			63.02	4987.2	63.02	5097.23
498.136	-0.0243	498.89	0.00124			63.04	5050.8	63.04	5102.77
498.236	-0.0242	498.99	0.00117			63.06	5047.2	63.06	5193.06
498.336	-0.0245	499.09	0.00139			63.08	4957.2	63.08	5164.58
498.436	-0.0246	499.19	0.00126			63.1	4976.4	63.1	5190.27
498.536	-0.0245	499.29	0.00159			63.12	5007.6	63.12	5266.67
498.636	-0.0247	499.39	0.00145			63.14	5035.2	63.14	5164.58
498.736	-0.0246	499.49	0.00133			63.16	4974	63.16	5124.31
498.836	-0.0243	499.59	0.00134			63.18	5012.4	63.18	5145.83
498.936	-0.0245	499.69	0.00137			63.2	4968	63.2	5297.23
499.036	-0.0247	499.79	0.00127			63.22	4999.2	63.22	5161.11
499.136	-0.0248	499.89	0.00132			63.24	5109.6	63.24	5232.64
499.236	-0.0247	499.99	0.00155			63.26	5038.8	63.26	5152.08
499.336	-0.0246	500.09	0.00148			63.28	5022	63.28	5211.11
499.436	-0.0248	500.19	0.00132			63.3	5178	63.3	5125.69
499.536	-0.0248	500.29	0.00152			63.32	5040	63.32	5077.77
499.636	-0.025	500.39	0.00163			63.34	4996.8	63.34	5188.19
499.736	-0.0249	500.49	0.00157			63.36	5158.8	63.36	5147.23
499.836	-0.0251	500.59	0.00154			63.38	4980	63.38	5174.31
499.936	-0.0248	500.69	0.00159			63.4	5053.2	63.4	5111.11
500.036	-0.0248	500.79	0.00153			63.42	4994.4	63.42	5099.31
500.136	-0.0249	500.89	0.00136			63.44	4988.4	63.44	5241.67
500.236	-0.0249	500.99	0.00149			63.46	5046	63.46	5265.27
500.336	-0.025	501.09	0.00128			63.48	4999.2	63.48	5220.83
500.436	-0.0249	501.19	0.00135			63.5	5090.4	63.5	5078.48
500.536	-0.025	501.29	0.00151			63.52	5067.6	63.52	5234.73
500.636	-0.0252	501.39	0.00155			63.54	4857.6	63.54	5175
500.736	-0.025	501.49	0.00158			63.56	4970.4	63.56	5207.64
500.836	-0.025	501.59	0.00136			63.58	5084.4	63.58	5141.67
500.936	-0.025	501.69	0.00145			63.6	4966.8	63.6	5206.94
501.036	-0.025	501.79	0.00138			63.62	4969.2	63.62	5109.73
501.136	-0.0251	501.89	0.00148			63.64	5037.6	63.64	5155.56
501.236	-0.0253	501.99	0.00132			63.66	4995.6	63.66	5153.48
501.336	-0.0252	502.09	0.00136			63.68	5148	63.68	5209.73
501.436	-0.0252	502.19	0.00144			63.7	5010	63.7	5195.83
501.536	-0.0252	502.29	0.00148			63.72	4914	63.72	5212.5
501.636	-0.0252	502.39	0.00168			63.74	5042.4	63.74	5138.19
501.736	-0.025	502.49	0.00168			63.76	4966.8	63.76	5065.98
501.836	-0.0251	502.59	0.00156			63.78	5066.4	63.78	5103.48
501.936	-0.0252	502.69	0.00155			63.8	5179.2	63.8	5188.19
502.036	-0.0254	502.79	0.00176			63.82	5122.8	63.82	5313.89
502.136	-0.0253	502.89	0.00157			63.84	5082	63.84	5296.52
502.236	-0.0255	502.99	0.00162			63.86	5095.2	63.86	5130.56
502.336	-0.0253	503.09	0.00135			63.88	5061.6	63.88	5242.36
502.436	-0.0253	503.19	0.00145			63.9	5062.8	63.9	5201.39
502.536	-0.0253	503.29	0.00148			63.92	5194.8	63.92	5156.94
502.636	-0.0256	503.39	0.00147			63.94	5043.6	63.94	5229.17
502.736	-0.0253	503.49	0.00155			63.96	5084.4	63.96	5176.39
502.836	-0.0255	503.59	0.00153			63.98	5078.4	63.98	5205.56
502.936	-0.0255	503.69	0.00163			64	5134.8	64	5189.58
503.036	-0.0256	503.79	0.00173			64.02	4974	64.02	5192.36
503.136	-0.0255	503.89	0.00151			64.04	4951.2	64.04	5120.83
503.236	-0.0256	503.99	0.00143			64.06	5067.6	64.06	5170.14
503.336	-0.0255	504.09	0.00158			64.08	5052	64.08	5165.27
503.436	-0.0258	504.19	0.00158			64.1	5074.8	64.1	5285.42
503.536	-0.0258	504.29	0.0017			64.12	5106	64.12	5206.94
503.636	-0.0257	504.39	0.00131			64.14	4987.2	64.14	5213.89
503.736	-0.026	504.49	0.00159			64.16	4962	64.16	5217.36
503.836	-0.0258	504.59	0.00167			64.18	5076	64.18	5302.77
503.936	-0.0259	504.69	0.0015			64.2	4986	64.2	5161.11
504.036	-0.0258	504.79	0.00152			64.22	5125.2	64.22	5193.06
504.136	-0.0259	504.89	0.00152			64.24	4888.8	64.24	5238.89
504.236	-0.026	504.99	0.00167			64.26	5180.4	64.26	5331.94
504.336	-0.026	505.09	0.00168			64.28	4849.2	64.28	5240.27
504.436	-0.0258	505.19	0.00171			64.3	5038.8	64.3	5193.75
504.536	-0.0259	505.29	0.00156			64.32	5085.6	64.32	5301.39
504.636	-0.0258	505.39	0.00154			64.34	5013.6	64.34	5213.89
504.736	-0.026	505.49	0.00174			64.36	5121.6	64.36	5210.42
504.836	-0.0259	505.59	0.00144			64.38	5050.8	64.38	5249.31
504.936	-0.026	505.69	0.00135			64.4	5020.8	64.4	5279.86
505.036	-0.0262	505.79	0.00175			64.42	5138.4	64.42	5139.58
505.136	-0.0261	505.89	0.00169			64.44	5190	64.44	5267.36
505.236	-0.0261	505.99	0.0015			64.46	5127.6	64.46	5246.52
505.336	-0.0262	506.09	0.00178			64.48	5019.6	64.48	5261.11
505.436	-0.0263	506.19	0.00174			64.5	4986	64.5	5324.31
505.536	-0.0263	506.29	0.00171			64.52	5089.2	64.52	5257.64
505.636	-0.0262	506.39	0.00163			64.54	5089.2	64.54	5211.81
505.736	-0.0262	506.49	0.00146			64.56	4990.8	64.56	5175
505.836	-0.0263	506.59	0.00166			64.58	5054.4	64.58	5274.31
505.936	-0.0262	506.69	0.00177			64.6	4944	64.6	5211.11
506.036	-0.0264	506.79	0.00158			64.62	5080.8	64.62	5129.17
506.136	-0.0264	506.89	0.00162			64.64	5146.8	64.64	5172.92
506.236	-0.0262	506.99	0.00162			64.66	4988.4	64.66	5301.39
506.336	-0.0263	507.09	0.00127			64.68	5070	64.68	5217.36
506.436	-0.0263	507.19	0.00141			64.7	5086.8	64.7	5284.02
506.536	-0.0263	507.29	0.00158			64.72	5192.4	64.72	5388.89
506.636	-0.0263	507.39	0.00167			64.74	5268	64.74	5190.98
506.736	-0.0263	507.49	0.00165			64.76	5169.6	64.76	5259.02
506.836	-0.0263	507.59	0.00152			64.78	5091.6	64.78	5205.56
506.936	-0.0265	507.69	0.00161			64.8	5089.2	64.8	5294.44
507.036	-0.0263	507.79	0.00181			64.82	5163.6	64.82	5364.58
507.136	-0.0266	507.89	0.00136			64.84	5143.2	64.84	5175.69
507.236	-0.0265	507.99	0.0014			64.86	4976.4	64.86	5276.39
507.336	-0.0266	508.09	0.00166			64.88	5216.4	64.88	5275.69
507.436	-0.0265	508.19	0.00152			64.9	5110.8	64.9	5157.64
507.536	-0.0265	508.29	0.00144			64.92	5125.2	64.92	5377.77
[truncated: 4,498 more rows]

## Sheet: Fig. 1c&d
S(Q) data					G(r) data
As-prepared		Heat-treated			As-prepared		Heat-treated
Q (Å−1)	S(Q)	Q (Å−1)	S(Q)		r (Å)	G(r)	r (Å)	G(r)
0	0.57041	0	0.6386		0	0	0	0
0.00318	0.57016	0.00318	0.63837		0.01	-0.00528	0.01	-0.000857283
0.00636	0.56991	0.00636	0.63814		0.02	-0.01052	0.02	-0.00179
0.00953	0.56966	0.00953	0.63791		0.03	-0.01567	0.03	-0.00287
0.01271	0.56941	0.01271	0.63768		0.04	-0.02066	0.04	-0.0042
0.01589	0.56916	0.01589	0.63744		0.05	-0.02546	0.05	-0.00579
0.01907	0.56892	0.01907	0.63721		0.06	-0.03003	0.06	-0.00769
0.02225	0.56867	0.02225	0.63698		0.07	-0.03425	0.07	-0.00996
0.02542	0.56842	0.02542	0.63675		0.08	-0.0381	0.08	-0.01256
0.0286	0.56817	0.0286	0.63652		0.09	-0.04153	0.09	-0.01546
0.03178	0.56793	0.03178	0.63629		0.1	-0.0444	0.1	-0.01867
0.03496	0.56768	0.03496	0.63606		0.11	-0.04668	0.11	-0.02208
0.03814	0.56743	0.03814	0.63583		0.12	-0.04832	0.12	-0.02562
0.04131	0.56719	0.04131	0.6356		0.13	-0.04914	0.13	-0.02917
0.04449	0.56694	0.04449	0.63537		0.14	-0.04912	0.14	-0.0326
0.04767	0.56669	0.04767	0.63514		0.15	-0.04824	0.15	-0.03578
0.05085	0.56645	0.05085	0.63491		0.16	-0.04631	0.16	-0.03852
0.05402	0.5662	0.05402	0.63468		0.17	-0.0433	0.17	-0.04066
0.0572	0.56596	0.0572	0.63445		0.18	-0.03923	0.18	-0.04209
0.06038	0.56571	0.06038	0.63422		0.19	-0.03393	0.19	-0.04253
0.06356	0.56547	0.06356	0.63399		0.2	-0.0274	0.2	-0.04186
0.06674	0.56522	0.06674	0.63377		0.21	-0.01972	0.21	-0.04
0.06991	0.56498	0.06991	0.63354		0.22	-0.01075	0.22	-0.0367
0.07309	0.56473	0.07309	0.63331		0.23	-0.000543757	0.23	-0.03184
0.07627	0.56449	0.07627	0.63308		0.24	0.01077	0.24	-0.02547
0.07945	0.56424	0.07945	0.63286		0.25	0.02323	0.25	-0.01739
0.08263	0.564	0.08263	0.63263		0.26	0.03675	0.26	-0.00753
0.0858	0.56375	0.0858	0.6324		0.27	0.05113	0.27	0.00391
0.08898	0.56351	0.08898	0.63218		0.28	0.0663	0.28	0.01702
0.09216	0.56326	0.09216	0.63195		0.29	0.08213	0.29	0.03176
0.09534	0.56302	0.09534	0.63172		0.3	0.09838	0.3	0.04785
0.09852	0.56278	0.09852	0.6315		0.31	0.11487	0.31	0.06521
0.10169	0.56253	0.10169	0.63127		0.32	0.13139	0.32	0.08368
0.10487	0.56229	0.10487	0.63105		0.33	0.14771	0.33	0.10291
0.10805	0.56205	0.10805	0.63082		0.34	0.16358	0.34	0.12268
0.11123	0.5618	0.11123	0.6306		0.35	0.17869	0.35	0.14269
0.11441	0.56156	0.11441	0.63037		0.36	0.19288	0.36	0.16259
0.11758	0.56132	0.11758	0.63015		0.37	0.20589	0.37	0.18207
0.12076	0.56107	0.12076	0.62992		0.38	0.21727	0.38	0.20067
0.12394	0.56083	0.12394	0.6297		0.39	0.22702	0.39	0.21815
0.12712	0.56059	0.12712	0.62948		0.4	0.2349	0.4	0.23418
0.13029	0.56034	0.13029	0.62925		0.41	0.24037	0.41	0.24812
0.13347	0.5601	0.13347	0.62903		0.42	0.24362	0.42	0.25996
0.13665	0.55986	0.13665	0.62881		0.43	0.24447	0.43	0.26943
0.13983	0.55962	0.13983	0.62858		0.44	0.24235	0.44	0.27575
0.14301	0.55938	0.14301	0.62836		0.45	0.23764	0.45	0.27921
0.14619	0.55914	0.14619	0.62814		0.46	0.23028	0.46	0.27962
0.14936	0.5589	0.14936	0.62792		0.47	0.21974	0.47	0.27623
0.15254	0.55865	0.15254	0.6277		0.48	0.20653	0.48	0.26954
0.15572	0.55841	0.15572	0.62747		0.49	0.19072	0.49	0.25952
0.1589	0.55817	0.1589	0.62725		0.5	0.17197	0.5	0.24561
0.16208	0.55793	0.16208	0.62703		0.51	0.15082	0.51	0.22841
0.16525	0.55769	0.16525	0.62681		0.52	0.12747	0.52	0.20809
0.16843	0.55745	0.16843	0.62659		0.53	0.1018	0.53	0.18435
0.17161	0.55721	0.17161	0.62637		0.54	0.07433	0.54	0.15782
0.17479	0.55697	0.17479	0.62615		0.55	0.04536	0.55	0.12884
0.17796	0.55673	0.17796	0.62593		0.56	0.01502	0.56	0.09742
0.18114	0.55649	0.18114	0.62571		0.57	-0.01625	0.57	0.06417
0.18432	0.55625	0.18432	0.62549		0.58	-0.0481	0.58	0.02952
0.1875	0.55601	0.1875	0.62527		0.59	-0.08021	0.59	-0.00625
0.19068	0.55577	0.19068	0.62505		0.6	-0.11223	0.6	-0.0426
0.19385	0.55553	0.19385	0.62483		0.61	-0.14382	0.61	-0.07908
0.19703	0.55529	0.19703	0.62461		0.62	-0.17458	0.62	-0.11523
0.20021	0.55505	0.20021	0.62439		0.63	-0.2042	0.63	-0.15059
0.20339	0.55481	0.20339	0.62418		0.64	-0.23249	0.64	-0.18483
0.20657	0.55458	0.20657	0.62396		0.65	-0.25902	0.65	-0.21739
0.20974	0.55434	0.20974	0.62374		0.66	-0.28354	0.66	-0.24793
0.21292	0.5541	0.21292	0.62352		0.67	-0.30605	0.67	-0.27629
0.2161	0.55386	0.2161	0.62331		0.68	-0.32615	0.68	-0.30198
0.21928	0.55362	0.21928	0.62309		0.69	-0.34372	0.69	-0.32474
0.22246	0.55339	0.22246	0.62287		0.7	-0.3589	0.7	-0.34466
0.22563	0.55315	0.22563	0.62265		0.71	-0.37146	0.71	-0.36139
0.22881	0.55291	0.22881	0.62244		0.72	-0.38134	0.72	-0.37478
0.23199	0.55267	0.23199	0.62222		0.73	-0.38886	0.73	-0.38517
0.23517	0.55244	0.23517	0.62201		0.74	-0.39395	0.74	-0.39241
0.23835	0.5522	0.23835	0.62179		0.75	-0.39665	0.75	-0.39646
0.24152	0.55196	0.24152	0.62157		0.76	-0.39738	0.76	-0.39786
0.2447	0.55172	0.2447	0.62136		0.77	-0.39626	0.77	-0.39666
0.24788	0.55149	0.24788	0.62114		0.78	-0.39339	0.78	-0.39296
0.25106	0.55125	0.25106	0.62093		0.79	-0.38926	0.79	-0.38738
0.25423	0.55101	0.25423	0.62071		0.8	-0.38409	0.8	-0.38014
0.25741	0.55078	0.25741	0.6205		0.81	-0.37809	0.81	-0.3715
0.26059	0.55054	0.26059	0.62028		0.82	-0.37168	0.82	-0.36201
0.26377	0.55031	0.26377	0.62007		0.83	-0.36513	0.83	-0.35201
0.26695	0.55007	0.26695	0.61986		0.84	-0.35877	0.84	-0.34188
0.27012	0.54983	0.27012	0.61964		0.85	-0.35286	0.85	-0.33203
0.2733	0.5496	0.2733	0.61943		0.86	-0.34764	0.86	-0.32278
0.27648	0.54936	0.27648	0.61922		0.87	-0.34354	0.87	-0.31463
0.27966	0.54913	0.27966	0.619		0.88	-0.34059	0.88	-0.30774
0.28284	0.54889	0.28284	0.61879		0.89	-0.33896	0.89	-0.30233
0.28601	0.54866	0.28601	0.61858		0.9	-0.3391	0.9	-0.29899
0.28919	0.54842	0.28919	0.61837		0.91	-0.34082	0.91	-0.29755
0.29237	0.54819	0.29237	0.61815		0.92	-0.3442	0.92	-0.29814
0.29555	0.54795	0.29555	0.61794		0.93	-0.34958	0.93	-0.30124
0.29873	0.54772	0.29873	0.61773		0.94	-0.35665	0.94	-0.30651
0.3019	0.54749	0.3019	0.61752		0.95	-0.36536	0.95	-0.3139
0.30508	0.54725	0.30508	0.61731		0.96	-0.37588	0.96	-0.3237
0.30826	0.54702	0.30826	0.6171		0.97	-0.38784	0.97	-0.33547
0.31144	0.54678	0.31144	0.61689		0.98	-0.40109	0.98	-0.34902
0.31461	0.54655	0.31461	0.61668		0.99	-0.41559	0.99	-0.36438
0.31779	0.54632	0.31779	0.61647		1	-0.43101	1	-0.38112
0.32097	0.54608	0.32097	0.61626		1.01	-0.44709	1.01	-0.39893
0.32415	0.54585	0.32415	0.61605		1.02	-0.46364	1.02	-0.41764
0.32733	0.54562	0.32733	0.61584		1.03	-0.48037	1.03	-0.43683
0.3305	0.54538	0.3305	0.61563		1.04	-0.49702	1.04	-0.45619
0.33368	0.54515	0.33368	0.61542		1.05	-0.51329	1.05	-0.47538
0.33686	0.54492	0.33686	0.61521		1.06	-0.52895	1.06	-0.49407
0.34004	0.54468	0.34004	0.615		1.07	-0.54382	1.07	-0.512
0.34322	0.54445	0.34322	0.61479		1.08	-0.55756	1.08	-0.52878
0.3464	0.54422	0.3464	0.61458		1.09	-0.57001	1.09	-0.54417
0.34957	0.54399	0.34957	0.61438		1.1	-0.58111	1.1	-0.55805
0.35275	0.54376	0.35275	0.61417		1.11	-0.59057	1.11	-0.57006
0.35593	0.54353	0.35593	0.61396		1.12	-0.59831	1.12	-0.58006
0.35911	0.54329	0.35911	0.61375		1.13	-0.60442	1.13	-0.58811
0.36228	0.54306	0.36228	0.61355		1.14	-0.60871	1.14	-0.59397
0.36546	0.54283	0.36546	0.61334		1.15	-0.61117	1.15	-0.59759
0.36864	0.5426	0.36864	0.61313		1.16	-0.61203	1.16	-0.59921
0.37182	0.54237	0.37182	0.61292		1.17	-0.61125	1.17	-0.59876
0.375	0.54214	0.375	0.61272		1.18	-0.6089	1.18	-0.59627
0.37817	0.54191	0.37817	0.61251		1.19	-0.60529	1.19	-0.59212
0.38135	0.54168	0.38135	0.61231		1.2	-0.60051	1.2	-0.58639
0.38453	0.54145	0.38453	0.6121		1.21	-0.59471	1.21	-0.57922
0.38771	0.54122	0.38771	0.61189		1.22	-0.58822	1.22	-0.57102
0.39089	0.54099	0.39089	0.61169		1.23	-0.58123	1.23	-0.56201
0.39406	0.54076	0.39406	0.61148		1.24	-0.57398	1.24	-0.55243
0.39724	0.54053	0.39724	0.61128		1.25	-0.56672	1.25	-0.54262
0.40042	0.5403	0.40042	0.61108		1.26	-0.5597	1.26	-0.53286
0.4036	0.54007	0.4036	0.61087		1.27	-0.5532	1.27	-0.52347
0.40678	0.53962	0.40678	0.61042		1.28	-0.54737	1.28	-0.51467
0.40995	0.53869	0.40995	0.60931		1.29	-0.54241	1.29	-0.50671
0.41313	0.53813	0.41313	0.60825		1.3	-0.53865	1.3	-0.49997
0.41631	0.53785	0.41631	0.60743		1.31	-0.53608	1.31	-0.49446
0.41949	0.53746	0.41949	0.60669		1.32	-0.5348	1.32	-0.49037
0.42267	0.53726	0.42267	0.6061		1.33	-0.53518	1.33	-0.48807
0.42584	0.53694	0.42584	0.6052		1.34	-0.53699	1.34	-0.48739
0.42902	0.53657	0.42902	0.6041		1.35	-0.54027	1.35	-0.48837
0.4322	0.53605	0.4322	0.60288		1.36	-0.54529	1.36	-0.49135
0.43538	0.53537	0.43538	0.6014		1.37	-0.55171	1.37	-0.49599
0.43855	0.53477	0.43855	0.60008		1.38	-0.55949	1.38	-0.50223
0.44173	0.53419	0.44173	0.59879		1.39	-0.56872	1.39	-0.51024
0.44491	0.5337	0.44491	0.59757		1.4	-0.57907	1.4	-0.51964
0.44809	0.53295	0.44809	0.5962		1.41	-0.59038	1.41	-0.53027
0.45127	0.53214	0.45127	0.59477		1.42	-0.6026	1.42	-0.54211
0.45444	0.53119	0.45444	0.59327		1.43	-0.61543	1.43	-0.55482
0.45762	0.5304	0.45762	0.59196		1.44	-0.62867	1.44	-0.56818
0.4608	0.52973	0.4608	0.59089		1.45	-0.64213	1.45	-0.58201
0.46398	0.52918	0.46398	0.58991		1.46	-0.65557	1.46	-0.59605
0.46716	0.52857	0.46716	0.58889		1.47	-0.66881	1.47	-0.61006
0.47033	0.52795	0.47033	0.58795		1.48	-0.68158	1.48	-0.6238
0.47351	0.52744	0.47351	0.587		1.49	-0.69374	1.49	-0.63707
0.47669	0.5268	0.47669	0.5858		1.5	-0.70515	1.5	-0.64973
0.47987	0.52607	0.47987	0.58457		1.51	-0.71556	1.51	-0.66149
0.48305	0.52534	0.48305	0.58321		1.52	-0.72489	1.52	-0.67226
0.48622	0.52458	0.48622	0.58191		1.53	-0.73313	1.53	-0.68199
0.4894	0.52394	0.4894	0.58074		1.54	-0.74007	1.54	-0.69047
0.49258	0.52324	0.49258	0.57951		1.55	-0.74572	1.55	-0.69767
0.49576	0.52264	0.49576	0.57848		1.56	-0.75018	1.56	-0.70368
0.49894	0.52206	0.49894	0.57738		1.57	-0.75335	1.57	-0.70838
0.50211	0.52145	0.50211	0.5764		1.58	-0.7553	1.58	-0.71182
0.50529	0.5207	0.50529	0.57523		1.59	-0.75622	1.59	-0.71418
0.50847	0.51999	0.50847	0.57425		1.6	-0.75614	1.6	-0.71547
0.51165	0.51923	0.51165	0.57329		1.61	-0.75519	1.61	-0.7158
0.51482	0.51845	0.51482	0.57248		1.62	-0.7536	1.62	-0.7154
0.518	0.51761	0.518	0.57159		1.63	-0.7515	1.63	-0.71438
0.52118	0.51685	0.52118	0.57066		1.64	-0.74908	1.64	-0.7129
0.52436	0.51622	0.52436	0.56958		1.65	-0.74655	1.65	-0.71119
0.52754	0.51551	0.52754	0.56832		1.66	-0.74409	1.66	-0.70941
0.53072	0.51494	0.53072	0.56718		1.67	-0.74193	1.67	-0.70776
0.53389	0.51433	0.53389	0.56599		1.68	-0.74021	1.68	-0.7064
0.53707	0.51382	0.53707	0.56509		1.69	-0.73911	1.69	-0.70549
0.54025	0.51327	0.54025	0.56408		1.7	-0.73888	1.7	-0.70524
0.54343	0.51266	0.54343	0.56317		1.71	-0.73954	1.71	-0.70571
0.54661	0.51207	0.54661	0.56212		1.72	-0.74121	1.72	-0.70701
0.54978	0.51151	0.54978	0.5613		1.73	-0.74413	1.73	-0.70935
0.55296	0.51084	0.55296	0.56044		1.74	-0.74818	1.74	-0.71264
0.55614	0.51012	0.55614	0.55944		1.75	-0.75341	1.75	-0.71692
0.55932	0.50939	0.55932	0.55844		1.76	-0.76	1.76	-0.72237
0.56249	0.50865	0.56249	0.55731		1.77	-0.76771	1.77	-0.72877
0.56567	0.50811	0.56567	0.55652		1.78	-0.7765	1.78	-0.7361
0.56885	0.50749	0.56885	0.55569		1.79	-0.78645	1.79	-0.74443
0.57203	0.50706	0.57203	0.55507		1.8	-0.79726	1.8	-0.75351
0.57521	0.5067	0.57521	0.55444		1.81	-0.80881	1.81	-0.76324
0.57838	0.50621	0.57838	0.55383		1.82	-0.82105	1.82	-0.77358
0.58156	0.50565	0.58156	0.55317		1.83	-0.8337	1.83	-0.78429
0.58474	0.50505	0.58474	0.55251		1.84	-0.84658	1.84	-0.79524
0.58792	0.50451	0.58792	0.5519		1.85	-0.85952	1.85	-0.80628
0.5911	0.504	0.5911	0.55122		1.86	-0.8723	1.86	-0.81724
0.59427	0.50345	0.59427	0.55056		1.87	-0.88476	1.87	-0.82798
0.59745	0.50285	0.59745	0.54971		1.88	-0.89663	1.88	-0.8383
0.60063	0.5023	0.60063	0.54892		1.89	-0.90778	1.89	-0.8481
0.60381	0.50166	0.60381	0.54805		1.9	-0.9181	1.9	-0.8573
0.60699	0.50107	0.60699	0.54722		1.91	-0.92732	1.91	-0.86569
0.61016	0.50058	0.61016	0.54655		1.92	-0.93539	1.92	-0.87324
0.61334	0.50008	0.61334	0.54587		1.93	-0.9423	1.93	-0.87995
0.61652	0.49972	0.61652	0.54525		1.94	-0.94782	1.94	-0.88566
0.6197	0.49925	0.6197	0.54459		1.95	-0.95199	1.95	-0.89041
0.62287	0.49879	0.62287	0.54404		1.96	-0.9549	1.96	-0.89426
0.62605	0.49833	0.62605	0.54353		1.97	-0.95643	1.97	-0.89715
0.62923	0.49771	0.62923	0.54298		1.98	-0.95668	1.98	-0.89916
0.63241	0.4972	0.63241	0.5424		1.99	-0.95583	1.99	-0.90042
0.63559	0.49681	0.63559	0.54174		2	-0.95389	2	-0.90093
0.63877	0.49655	0.63877	0.54125		2.01	-0.951	2.01	-0.90082
0.64194	0.49626	0.64194	0.54063		2.02	-0.94739	2.02	-0.90024
0.64512	0.4959	0.64512	0.54011		2.03	-0.94316	2.03	-0.89925
0.6483	0.4955	0.6483	0.53954		2.04	-0.93849	2.04	-0.89797
0.65148	0.49515	0.65148	0.53905		2.05	-0.93361	2.05	-0.89654
0.65465	0.49493	0.65465	0.53867		2.06	-0.92866	2.06	-0.89504
0.65783	0.49472	0.65783	0.5382		2.07	-0.92382	2.07	-0.89356
0.66101	0.49436	0.66101	0.53766		2.08	-0.91924	2.08	-0.89217
0.66419	0.49396	0.66419	0.53721		2.09	-0.91507	2.09	-0.89092
0.66737	0.49343	0.66737	0.53677		2.1	-0.91146	2.1	-0.88987
0.67054	0.49295	0.67054	0.53647		2.11	-0.90841	2.11	-0.88897
0.67372	0.4924	0.67372	0.53613		2.12	-0.90601	2.12	-0.88821
0.6769	0.49192	0.6769	0.53572		2.13	-0.90432	2.13	-0.88755
0.68008	0.49144	0.68008	0.53524		2.14	-0.90322	2.14	-0.88687
0.68326	0.49103	0.68326	0.53474		2.15	-0.90266	2.15	-0.88607
0.68643	0.49064	0.68643	0.53424		2.16	-0.90257	2.16	-0.88495
0.68961	0.4903	0.68961	0.53376		2.17	-0.90272	2.17	-0.88337
0.69279	0.4901	0.69279	0.53338		2.18	-0.90293	2.18	-0.88113
0.69597	0.48987	0.69597	0.53302		2.19	-0.90289	2.19	-0.87785
0.69915	0.48973	0.69915	0.53269		2.2	-0.90234	2.2	-0.87344
0.70232	0.48951	0.70232	0.53234		2.21	-0.90099	2.21	-0.86763
0.7055	0.48912	0.7055	0.53182		2.22	-0.89825	2.22	-0.85984
0.70868	0.48871	0.70868	0.53126		2.23	-0.89394	2.23	-0.85008
0.71186	0.48822	0.71186	0.53081		2.24	-0.88769	2.24	-0.83809
0.71503	0.48781	0.71503	0.53039		2.25	-0.87859	2.25	-0.82307
0.71821	0.48748	0.71821	0.53012		2.26	-0.86666	2.26	-0.80522
0.72139	0.48724	0.72139	0.52992		2.27	-0.8515	2.27	-0.78431
0.72457	0.48705	0.72457	0.52969		2.28	-0.83199	2.28	-0.75947
0.72775	0.48671	0.72775	0.52947		2.29	-0.80833	2.29	-0.73103
0.73093	0.48637	0.73093	0.52933		2.3	-0.7802	2.3	-0.69884
0.7341	0.48605	0.7341	0.52915		2.31	-0.74643	2.31	-0.6621
0.73728	0.48578	0.73728	0.529		2.32	-0.70734	2.32	-0.6212
0.74046	0.48558	0.74046	0.52873		2.33	-0.66281	2.33	-0.57619
0.74364	0.48544	0.74364	0.52841		2.34	-0.61174	2.34	-0.52636
0.74681	0.4853	0.74681	0.52812		2.35	-0.55459	2.35	-0.47219
0.74999	0.48512	0.74999	0.52787		2.36	-0.49148	2.36	-0.41389
0.75317	0.48491	0.75317	0.5277		2.37	-0.42154	2.37	-0.35098
0.75635	0.48469	0.75635	0.52758		2.38	-0.34531	2.38	-0.28395
0.75953	0.4844	0.75953	0.52729		2.39	-0.26321	2.39	-0.21318
0.7627	0.48409	0.7627	0.52704		2.4	-0.17469	2.4	-0.13845
0.76588	0.48375	0.76588	0.52673		2.41	-0.08035	2.41	-0.06023
0.76906	0.48339	0.76906	0.52645		2.42	0.01912	2.42	0.02097
0.77224	0.48317	0.77224	0.52628		2.43	0.12388	2.43	0.10512
0.77542	0.48303	0.77542	0.52608		2.44	0.23326	2.44	0.19175
0.77859	0.48278	0.77859	0.52584		2.45	0.34641	2.45	0.28032
0.78177	0.48252	0.78177	0.52554		2.46	0.46308	2.46	0.37058
0.78495	0.48226	0.78495	0.52538		2.47	0.58255	2.47	0.46208
0.78813	0.48196	0.78813	0.52525		2.48	0.70391	2.48	0.5543
0.79131	0.48169	0.79131	0.52518		2.49	0.82657	2.49	0.64687
0.79448	0.48132	0.79448	0.52507		2.5	0.94971	2.5	0.73932
0.79766	0.48096	0.79766	0.52485		2.51	1.07255	2.51	0.83127
0.80084	0.48064	0.80084	0.52454		2.52	1.19425	2.52	0.92228
0.80402	0.48032	0.80402	0.52418		2.53	1.31389	2.53	1.01186
0.8072	0.48005	0.8072	0.52379		2.54	1.43092	2.54	1.09983
0.81037	0.47987	0.81037	0.52351		2.55	1.54444	2.55	1.18575
0.81355	0.47977	0.81355	0.52333		2.56	1.65337	2.56	1.26912
0.81673	0.47965	0.81673	0.52312		2.57	1.75756	2.57	1.34997
0.81991	0.47954	0.81991	0.52294		2.58	1.85617	2.58	1.42794
0.82308	0.47944	0.82308	0.52276		2.59	1.94797	2.59	1.50251
0.82626	0.47944	0.82626	0.52258		2.6	2.03329	2.6	1.57393
0.82944	0.47938	0.82944	0.52221		2.61	2.11148	2.61	1.64195
0.83262	0.47925	0.83262	0.52176		2.62	2.18117	2.62	1.70602
0.8358	0.47904	0.8358	0.52135		2.63	2.24322	2.63	1.76659
0.83897	0.47877	0.83897	0.5211		2.64	2.29724	2.64	1.82355
0.84215	0.4785	0.84215	0.52086		2.65	2.3418	2.65	1.87629
0.84533	0.47829	0.84533	0.52072		2.66	2.37822	2.66	1.92545
0.84851	0.47803	0.84851	0.52051		2.67	2.40643	2.67	1.971
0.85169	0.47782	0.85169	0.5205		2.68	2.42501	2.68	2.01233
0.85486	0.47751	0.85486	0.52054		2.69	2.43563	2.69	2.05015
0.85804	0.47717	0.85804	0.52041		2.7	2.43849	2.7	2.0845
0.86122	0.4769	0.86122	0.52018		2.71	2.43244	2.71	2.11482
0.8644	0.47666	0.8644	0.51974		2.72	2.41919	2.72	2.14179
0.86758	0.47645	0.86758	0.51942		2.73	2.39914	2.73	2.16549
0.87075	0.47626	0.87075	0.51916		2.74	2.37162	2.74	2.18543
0.87393	0.47617	0.87393	0.51898		2.75	2.33812	2.75	2.20218
0.87711	0.47598	0.87711	0.5187		2.76	2.29923	2.76	2.21584
0.88029	0.47586	0.88029	0.51838		2.77	2.25471	2.77	2.22599
0.88346	0.47568	0.88346	0.51808		2.78	2.20578	2.78	2.23307
0.88664	0.47558	0.88664	0.51787		2.79	2.1531	2.79	2.2372
0.88982	0.47545	0.88982	0.51779		2.8	2.09678	2.8	2.23798
0.893	0.47526	0.893	0.51772		2.81	2.03776	2.81	2.23573
0.89618	0.4749	0.89618	0.51751		2.82	1.97668	2.82	2.23059
0.89936	0.47444	0.89936	0.51722		2.83	1.91388	2.83	2.22218
0.90253	0.47401	0.90253	0.51697		2.84	1.85003	2.84	2.2107
0.90571	0.47366	0.90571	0.51674		2.85	1.78567	2.85	2.19634
0.90889	0.47351	0.90889	0.51661		2.86	1.72123	2.86	2.17871
0.91207	0.47341	0.91207	0.51647		2.87	1.65717	2.87	2.15795
0.91524	0.47335	0.91524	0.51618		2.88	1.59383	2.88	2.13425
0.91842	0.47321	0.91842	0.51578		2.89	1.53166	2.89	2.1073
0.9216	0.47315	0.9216	0.51546		2.9	1.47094	2.9	2.07713
0.92478	0.47304	0.92478	0.51512		2.91	1.41178	2.91	2.04402
0.92796	0.4729	0.92796	0.51486		2.92	1.35456	2.92	2.00769
0.93113	0.47263	0.93113	0.51459		2.93	1.29942	2.93	1.96814
0.93431	0.47227	0.93431	0.51431		2.94	1.24628	2.94	1.9257
0.93749	0.47194	0.93749	0.51413		2.95	1.19536	2.95	1.88018
0.94067	0.47159	0.94067	0.51396		2.96	1.14672	2.96	1.83154
0.94385	0.47132	0.94385	0.51389		2.97	1.10011	2.97	1.78019
0.94702	0.47114	0.94702	0.51391		2.98	1.05559	2.98	1.72601
0.9502	0.47106	0.9502	0.51385		2.99	1.01317	2.99	1.66897
0.95338	0.471	0.95338	0.51376		3	0.97247	3	1.60951
0.95656	0.47103	0.95656	0.51365		3.01	0.93343	3.01	1.54763
0.95974	0.47098	0.95974	0.51348		3.02	0.89599	3.02	1.48329
0.96291	0.47085	0.96291	0.51324		3.03	0.85976	3.03	1.41696
0.96609	0.47074	0.96609	0.51302		3.04	0.82457	3.04	1.34872
0.96927	0.47053	0.96927	0.51279		3.05	0.79031	3.05	1.27857
0.97245	0.47037	0.97245	0.51263		3.06	0.75663	3.06	1.20696
0.97563	0.47023	0.97563	0.51245		3.07	0.72333	3.07	1.13402
0.9788	0.47006	0.9788	0.51227		3.08	0.69023	3.08	1.05981
0.98198	0.46995	0.98198	0.51218		3.09	0.65708	3.09	0.98472
0.98516	0.46986	0.98516	0.51208		3.1	0.62372	3.1	0.90892
0.98834	0.46973	0.98834	0.51192		3.11	0.58988	3.11	0.83253
0.99152	0.4695	0.99152	0.51166		3.12	0.5555	3.12	0.75584
0.99469	0.46918	0.99469	0.51151		3.13	0.52043	3.13	0.67902
0.99787	0.46891	0.99787	0.51148		3.14	0.48439	3.14	0.60227
1.00105	0.46865	1.00105	0.51159		3.15	0.44745	3.15	0.52576
1.00423	0.46849	1.00423	0.51165		3.16	0.40954	3.16	0.44965
1.0074	0.46837	1.0074	0.51164		3.17	0.37043	3.17	0.37419
1.01058	0.46825	1.01058	0.51147		3.18	0.33025	3.18	0.29944
1.01376	0.46815	1.01376	0.51125		3.19	0.28903	3.19	0.22551
1.01694	0.46818	1.01694	0.51111		3.2	0.24659	3.2	0.15269
1.02012	0.46825	1.02012	0.51104		3.21	0.20314	3.21	0.08096
1.02329	0.46829	1.02329	0.51105		3.22	0.15876	3.22	0.01039
1.02647	0.46832	1.02647	0.51104		3.23	0.11339	3.23	-0.05874
1.02965	0.46828	1.02965	0.51097		3.24	0.06723	3.24	-0.1265
1.03283	0.4682	1.03283	0.51092		3.25	0.02041	3.25	-0.19286
1.03601	0.46814	1.03601	0.5107		3.26	-0.02701	3.26	-0.25755
1.03918	0.46808	1.03918	0.51062		3.27	-0.07486	3.27	-0.32067
1.04236	0.46791	1.04236	0.51048		3.28	-0.12296	3.28	-0.38223
1.04554	0.46772	1.04554	0.51043		3.29	-0.17121	3.29	-0.442
1.04872	0.46755	1.04872	0.51035		3.3	-0.21941	3.3	-0.50004
1.0519	0.46745	1.0519	0.51032		3.31	-0.26744	3.31	-0.55642
1.05507	0.46734	1.05507	0.51028		3.32	-0.3151	3.32	-0.61093
1.05825	0.46724	1.05825	0.51028		3.33	-0.36224	3.33	-0.6636
1.06143	0.46709	1.06143	0.51033		3.34	-0.40877	3.34	-0.71454
1.06461	0.46698	1.06461	0.51033		3.35	-0.45447	3.35	-0.76357
1.06779	0.467	1.06779	0.51038		3.36	-0.49921	3.36	-0.81066
1.07096	0.4671	1.07096	0.51038		3.37	-0.54294	3.37	-0.85598
1.07414	0.46708	1.07414	0.51026		3.38	-0.58547	3.38	-0.89934
1.07732	0.46702	1.07732	0.51017		3.39	-0.62666	3.39	-0.9407
1.0805	0.46692	1.0805	0.51011		3.4	-0.66656	3.4	-0.98023
1.08368	0.46687	1.08368	0.51028		3.41	-0.70498	3.41	-1.01779
1.08685	0.46689	1.08685	0.51059		3.42	-0.7418	3.42	-1.05327
1.09003	0.46692	1.09003	0.5108		3.43	-0.77713	3.43	-1.08691
1.09321	0.46699	1.09321	0.51092		3.44	-0.81085	3.44	-1.11856
1.09639	0.46701	1.09639	0.51086		3.45	-0.84281	3.45	-1.1481
1.09956	0.46703	1.09956	0.51063		3.46	-0.87321	3.46	-1.17578
1.10274	0.46695	1.10274	0.51043		3.47	-0.90197	3.47	-1.20151
1.10592	0.4668	1.10592	0.51021		3.48	-0.92893	3.48	-1.22513
1.1091	0.46664	1.1091	0.51019		3.49	-0.95435	3.49	-1.24691
1.11228	0.4665	1.11228	0.51021		3.5	-0.97819	3.5	-1.26683
1.11545	0.46645	1.11545	0.51039		3.51	-1.00029	3.51	-1.28468
1.11863	0.46644	1.11863	0.51049		3.52	-1.02094	3.52	-1.30077
1.12181	0.46655	1.12181	0.51053		3.53	-1.04013	3.53	-1.31512
1.12499	0.4667	1.12499	0.51049		3.54	-1.05772	3.54	-1.32751
1.12817	0.46681	1.12817	0.51042		3.55	-1.07398	3.55	-1.33829
1.13134	0.46692	1.13134	0.51052		3.56	-1.08895	3.56	-1.34748
1.13452	0.46702	1.13452	0.5107		3.57	-1.10246	3.57	-1.35488
1.1377	0.46707	1.1377	0.51082		3.58	-1.1148	3.58	-1.36084
1.14088	0.4671	1.14088	0.51092		3.59	-1.126	3.59	-1.36541
1.14406	0.46707	1.14406	0.51082		3.6	-1.13591	3.6	-1.36841
1.14723	0.46701	1.14723	0.51079		3.61	-1.14477	3.61	-1.37015
1.15041	0.4669	1.15041	0.51078		3.62	-1.15263	3.62	-1.3707
1.15359	0.46683	1.15359	0.51085		3.63	-1.15935	3.63	-1.36993
1.15677	0.46672	1.15677	0.511		3.64	-1.16511	3.64	-1.36809
1.15995	0.46668	1.15995	0.51119		3.65	-1.16996	3.65	-1.36524
1.16312	0.46667	1.16312	0.51132		3.66	-1.17376	3.66	-1.36129
1.1663	0.46679	1.1663	0.51145		3.67	-1.17667	3.67	-1.35643
1.16948	0.4669	1.16948	0.51148		3.68	-1.17871	3.68	-1.35072
1.17266	0.46699	1.17266	0.51148		3.69	-1.17976	3.69	-1.34408
1.17584	0.46705	1.17584	0.51145		3.7	-1.17992	3.7	-1.33664
1.17901	0.46703	1.17901	0.51126		3.71	-1.17923	3.71	-1.32846
1.18219	0.46697	1.18219	0.51109		3.72	-1.17756	3.72	-1.31946
1.18537	0.46697	1.18537	0.5109		3.73	-1.17497	3.73	-1.30971
1.18855	0.46701	1.18855	0.51095		3.74	-1.17151	3.74	-1.29927
1.19172	0.46703	1.19172	0.511		3.75	-1.16706	3.75	-1.28806
1.1949	0.46702	1.1949	0.51109		3.76	-1.16165	3.76	-1.27611
1.19808	0.46703	1.19808	0.51117		3.77	-1.15534	3.77	-1.26347
1.20126	0.46717	1.20126	0.51133		3.78	-1.14802	3.78	-1.25006
1.20444	0.46725	1.20444	0.51154		3.79	-1.13971	3.79	-1.23587
1.20761	0.46729	1.20761	0.51173		3.8	-1.13048	3.8	-1.22097
1.21079	0.46728	1.21079	0.5119		3.81	-1.12024	3.81	-1.20526
1.21397	0.46723	1.21397	0.51196		3.82	-1.10899	3.82	-1.18874
1.21715	0.46722	1.21715	0.51199		3.83	-1.09684	3.83	-1.17147
1.22033	0.46724	1.22033	0.51201		3.84	-1.08371	3.84	-1.15338
1.2235	0.46713	1.2235	0.512		3.85	-1.06959	3.85	-1.13445
1.22668	0.46709	1.22668	0.51202		3.86	-1.05463	3.86	-1.11475
1.22986	0.46704	1.22986	0.51209		3.87	-1.03877	3.87	-1.09426
1.23304	0.46696	1.23304	0.51204		3.88	-1.02201	3.88	-1.07293
1.23622	0.467	1.23622	0.5121		3.89	-1.00449	3.89	-1.05089
1.23939	0.46707	1.23939	0.51199		3.9	-0.9862	3.9	-1.0281
1.24257	0.46725	1.24257	0.51193		3.91	-0.96715	3.91	-1.00457
1.24575	0.46744	1.24575	0.51196		3.92	-0.94749	3.92	-0.9804
1.24893	0.46774	1.24893	0.51202		3.93	-0.92722	3.93	-0.95562
1.25211	0.46792	1.25211	0.51216		3.94	-0.90636	3.94	-0.93022
1.25528	0.46798	1.25528	0.51232		3.95	-0.88506	3.95	-0.90433
1.25846	0.46791	1.25846	0.51238		3.96	-0.86334	3.96	-0.878
1.26164	0.46776	1.26164	0.51247		3.97	-0.84124	3.97	-0.85122
1.26482	0.46773	1.26482	0.51247		3.98	-0.81886	3.98	-0.82413
1.268	0.46789	1.268	0.51255		3.99	-0.79626	3.99	-0.79678
1.27117	0.46806	1.27117	0.51261		4	-0.77346	4	-0.76918
1.27435	0.46823	1.27435	0.51261		4.01	-0.75056	4.01	-0.74144
1.27753	0.46823	1.27753	0.51257		4.02	-0.72759	4.02	-0.7136
1.28071	0.4681	1.28071	0.51255		4.03	-0.7046	4.03	-0.68571
1.28389	0.46793	1.28389	0.51249		4.04	-0.68163	4.04	-0.65781
1.28706	0.46779	1.28706	0.5125		4.05	-0.6587	4.05	-0.62994
1.29024	0.46779	1.29024	0.51248		4.06	-0.63586	4.06	-0.60213
1.29342	0.46791	1.29342	0.5124		4.07	-0.61311	4.07	-0.57441
1.2966	0.46799	1.2966	0.51228		4.08	-0.59045	4.08	-0.54677
1.29977	0.46803	1.29977	0.51216		4.09	-0.56792	4.09	-0.51924
1.30295	0.46803	1.30295	0.51223		4.1	-0.54548	4.1	-0.49179
1.30613	0.46808	1.30613	0.51243		4.11	-0.52313	4.11	-0.46442
1.30931	0.46824	1.30931	0.51273		4.12	-0.50085	4.12	-0.4371
1.31249	0.46842	1.31249	0.51297		4.13	-0.4786	4.13	-0.40981
1.31566	0.46849	1.31566	0.51311		4.14	-0.45637	4.14	-0.3825
1.31884	0.46852	1.31884	0.51326		4.15	-0.4341	4.15	-0.35512
1.32202	0.46846	1.32202	0.51338		4.16	-0.41175	4.16	-0.32764
1.3252	0.46845	1.3252	0.5135		4.17	-0.38928	4.17	-0.30001
1.32838	0.46853	1.32838	0.51366		4.18	-0.36663	4.18	-0.27216
1.33155	0.46864	1.33155	0.51371		4.19	-0.34374	4.19	-0.24405
1.33473	0.46879	1.33473	0.51363		4.2	-0.3206	4.2	-0.21565
1.33791	0.46883	1.33791	0.51347		4.21	-0.2971	4.21	-0.18687
1.34109	0.46893	1.34109	0.51344		4.22	-0.27321	4.22	-0.15769
1.34427	0.46899	1.34427	0.51346		4.23	-0.24893	4.23	-0.12811
1.34744	0.4691	1.34744	0.51371		4.24	-0.22415	4.24	-0.09806
1.35062	0.46912	1.35062	0.51385		4.25	-0.19886	4.25	-0.06752
1.3538	0.46917	1.3538	0.51397		4.26	-0.17306	4.26	-0.03655
1.35698	0.4693	1.35698	0.51404		4.27	-0.14669	4.27	-0.00509
1.36016	0.46939	1.36016	0.51389		4.28	-0.11973	4.28	0.02683
1.36333	0.46948	1.36333	0.51377		4.29	-0.09222	4.29	0.05913
1.36651	0.46962	1.36651	0.51373		4.3	-0.06414	4.3	0.09181
1.36969	0.46973	1.36969	0.5138		4.31	-0.03547	4.31	0.12481
1.37287	0.46996	1.37287	0.51397		4.32	-0.0063	4.32	0.15803
1.37605	0.47015	1.37605	0.51415		4.33	0.02337	4.33	0.19142
1.37922	0.47028	1.37922	0.51421		4.34	0.05351	4.34	0.22487
1.3824	0.47042	1.3824	0.51426		4.35	0.08403	4.35	0.25828
1.38558	0.47052	1.38558	0.51433		4.36	0.11488	4.36	0.29155
1.38876	0.47064	1.38876	0.51442		4.37	0.146	4.37	0.32453
1.39193	0.47077	1.39193	0.5146		4.38	0.17729	4.38	0.35716
1.39511	0.47089	1.39511	0.51465		4.39	0.20867	4.39	0.38929
1.39829	0.47099	1.39829	0.51467		4.4	0.24004	4.4	0.42074
1.40147	0.47105	1.40147	0.51462		4.41	0.27131	4.41	0.45147
1.40465	0.47109	1.40465	0.5147		4.42	0.30238	4.42	0.48138
1.40782	0.47114	1.40782	0.51486		4.43	0.33311	4.43	0.51019
1.411	0.47121	1.411	0.51512		4.44	0.36343	4.44	0.53798
1.41418	0.47119	1.41418	0.51524		4.45	0.39326	4.45	0.56465
1.41736	0.47123	1.41736	0.51536		4.46	0.42237	4.46	0.5899
1.42054	0.47128	1.42054	0.51545		4.47	0.45078	4.47	0.61387
1.42371	0.47128	1.42371	0.51543		4.48	0.47841	4.48	0.63652
1.42689	0.47137	1.42689	0.51538		4.49	0.50498	4.49	0.65752
1.43007	0.47133	1.43007	0.51521		4.5	0.53058	4.5	0.6771
1.43325	0.47134	1.43325	0.51512		4.51	0.55513	4.51	0.69526
1.43643	0.47145	1.43643	0.51519		4.52	0.57836	4.52	0.71172
1.4396	0.47175	1.4396	0.51545		4.53	0.60038	4.53	0.72672
1.44278	0.47212	1.44278	0.51573		4.54	0.62117	4.54	0.74029
1.44596	0.47249	1.44596	0.51594		4.55	0.64046	4.55	0.75225
1.44914	0.47271	1.44914	0.51607		4.56	0.65838	4.56	0.76281
1.45232	0.47279	1.45232	0.51616		4.57	0.67495	4.57	0.77206
1.45549	0.47281	1.45549	0.51629		4.58	0.68994	4.58	0.77987
1.45867	0.47288	1.45867	0.51648		4.59	0.70348	4.59	0.78644
1.46185	0.4729	1.46185	0.51662		4.6	0.71564	4.6	0.79187
1.46503	0.47302	1.46503	0.51672		4.61	0.72622	4.61	0.7961
1.46821	0.47319	1.46821	0.51683		4.62	0.73537	4.62	0.79928
1.47138	0.47339	1.47138	0.51689		4.63	0.74317	4.63	0.80154
1.47456	0.47359	1.47456	0.51706		4.64	0.74949	4.64	0.80283
1.47774	0.47371	1.47774	0.5172		4.65	0.75445	4.65	0.80327
1.48092	0.4738	1.48092	0.51733		4.66	0.75818	4.66	0.80297
1.48409	0.47396	1.48409	0.51755		4.67	0.76059	4.67	0.80192
1.48727	0.47399	1.48727	0.51762		4.68	0.76177	4.68	0.80017
1.49045	0.47401	1.49045	0.5177		4.69	0.76188	4.69	0.79783
1.49363	0.47403	1.49363	0.51772		4.7	0.76086	4.7	0.79486
1.49681	0.47419	1.49681	0.51773		4.71	0.7588	4.71	0.7913
1.49998	0.47445	1.49998	0.51781		4.72	0.75583	4.72	0.78721
1.50316	0.4748	1.50316	0.51801		4.73	0.75197	4.73	0.78256
1.50634	0.47517	1.50634	0.51834		4.74	0.74725	4.74	0.77735
1.50952	0.47541	1.50952	0.51873		4.75	0.74183	4.75	0.77162
1.5127	0.47552	1.5127	0.51912		4.76	0.73571	4.76	0.76533
1.51587	0.47553	1.51587	0.51946		4.77	0.72895	4.77	0.75844
1.51905	0.47548	1.51905	0.51966		4.78	0.72167	4.78	0.751
1.52223	0.47553	1.52223	0.51977		4.79	0.7139	4.79	0.74297
1.52541	0.47571	1.52541	0.51996		4.8	0.70567	4.8	0.73429
1.52859	0.47599	1.52859	0.52008		4.81	0.6971	4.81	0.72502
1.53176	0.47625	1.53176	0.52016		4.82	0.68821	4.82	0.71513
1.53494	0.47652	1.53494	0.52019		4.83	0.67903	4.83	0.70455
1.53812	0.47667	1.53812	0.52014		4.84	0.66966	4.84	0.69337
1.5413	0.47686	1.5413	0.52026		4.85	0.66012	4.85	0.68159
1.54448	0.47714	1.54448	0.52056		4.86	0.65044	4.86	0.66914
1.54765	0.47746	1.54765	0.52093		4.87	0.64069	4.87	0.65614
1.55083	0.47786	1.55083	0.52127		4.88	0.63089	4.88	0.64262
1.55401	0.47826	1.55401	0.52159		4.89	0.62108	4.89	0.62855
1.55719	0.47857	1.55719	0.52183		4.9	0.6113	4.9	0.61406
1.56037	0.47881	1.56037	0.52208		4.91	0.60155	4.91	0.59921
1.56354	0.47906	1.56354	0.5222		4.92	0.5919	4.92	0.58402
1.56672	0.47927	1.56672	0.52214		4.93	0.58234	4.93	0.56863
1.5699	0.47952	1.5699	0.52206		4.94	0.57289	4.94	0.5531
1.57308	0.47982	1.57308	0.52206		4.95	0.56359	4.95	0.53754
1.57625	0.48015	1.57625	0.52222		4.96	0.55444	4.96	0.52204
1.57943	0.4805	1.57943	0.52259		4.97	0.54543	4.97	0.50669
1.58261	0.48084	1.58261	0.52294		4.98	0.53662	4.98	0.49163
1.58579	0.48115	1.58579	0.52323		4.99	0.52797	4.99	0.47693
1.58897	0.4814	1.58897	0.5234		5	0.51949	5	0.46267
1.59214	0.4816	1.59214	0.52361		5.01	0.51119	5.01	0.44902
1.59532	0.48173	1.59532	0.52387		5.02	0.50306	5.02	0.436
1.5985	0.48181	1.5985	0.52414		5.03	0.49508	5.03	0.42365
1.60168	0.48187	1.60168	0.52444		5.04	0.48726	5.04	0.41216
1.60486	0.48201	1.60486	0.52468		5.05	0.47957	5.05	0.40151
1.60803	0.48224	1.60803	0.52494		5.06	0.47198	5.06	0.3917
1.61121	0.48259	1.61121	0.52534		5.07	0.46449	5.07	0.38286
1.61439	0.48286	1.61439	0.52564		5.08	0.45707	5.08	0.37495
1.61757	0.48317	1.61757	0.52596		5.09	0.44968	5.09	0.36792
1.62075	0.48335	1.62075	0.5262		5.1	0.44231	5.1	0.36185
1.62392	0.48359	1.62392	0.52641		5.11	0.43493	5.11	0.35667
1.6271	0.48379	1.6271	0.52656		5.12	0.42749	5.12	0.35227
1.63028	0.48405	1.63028	0.52669		5.13	0.41997	5.13	0.34868
1.63346	0.48447	1.63346	0.52683		5.14	0.41233	5.14	0.3458
1.63664	0.48481	1.63664	0.52701		5.15	0.40454	5.15	0.3435
1.63981	0.4852	1.63981	0.52726		5.16	0.39657	5.16	0.34172
1.64299	0.4854	1.64299	0.52742		5.17	0.38836	5.17	0.34037
1.64617	0.48562	1.64617	0.52768		5.18	0.37993	5.18	0.33931
1.64935	0.48594	1.64935	0.52789		5.19	0.37121	5.19	0.33843
1.65253	0.48642	1.65253	0.52831		5.2	0.36217	5.2	0.33762
1.6557	0.48691	1.6557	0.52862		5.21	0.35283	5.21	0.33677
1.65888	0.48748	1.65888	0.52898		5.22	0.34313	5.22	0.33575
1.66206	0.48794	1.66206	0.52924		5.23	0.33304	5.23	0.33444
1.66524	0.48834	1.66524	0.52943		5.24	0.3226	5.24	0.33277
1.66841	0.4887	1.66841	0.52973		5.25	0.31178	5.25	0.33063
1.67159	0.48904	1.67159	0.52998		5.26	0.30054	5.26	0.32788
1.67477	0.4894	1.67477	0.5302		5.27	0.28894	5.27	0.32452
1.67795	0.48975	1.67795	0.53046		5.28	0.27696	5.28	0.32048
1.68113	0.49014	1.68113	0.5307		5.29	0.26458	5.29	0.31562
1.6843	0.49043	1.6843	0.53106		5.3	0.25187	5.3	0.31001
1.68748	0.49057	1.68748	0.5314		5.31	0.23884	5.31	0.30361
1.69066	0.49073	1.69066	0.53173		5.32	0.22547	5.32	0.2963
1.69384	0.4909	1.69384	0.53205		5.33	0.21184	5.33	0.28822
1.69702	0.49115	1.69702	0.53239		5.34	0.19797	5.34	0.27937
1.70019	0.49145	1.70019	0.53273		5.35	0.18385	5.35	0.26966
1.70337	0.4918	1.70337	0.53314		5.36	0.16958	5.36	0.25926
1.70655	0.4921	1.70655	0.53358		5.37	0.15517	5.37	0.24821
1.70973	0.49244	1.70973	0.53389		5.38	0.14065	5.38	0.23646
1.71291	0.49279	1.71291	0.53412		5.39	0.12607	5.39	0.22418
1.71608	0.49318	1.71608	0.53433		5.4	0.11146	5.4	0.21142
1.71926	0.49367	1.71926	0.53452		5.41	0.09688	5.41	0.1982
1.72244	0.4942	1.72244	0.53488		5.42	0.08234	5.42	0.18463
1.72562	0.49468	1.72562	0.53521		5.43	0.06788	5.43	0.17081
1.7288	0.49515	1.7288	0.53551		5.44	0.05354	5.44	0.15674
1.73197	0.49556	1.73197	0.53582		5.45	0.03934	5.45	0.14253
1.73515	0.49603	1.73515	0.53622		5.46	0.02528	5.46	0.12822
1.73833	0.49651	1.73833	0.5367		5.47	0.01142	5.47	0.11387
1.74151	0.49696	1.74151	0.53722		5.48	-0.00225	5.48	0.09952
1.74469	0.4975	1.74469	0.53789		5.49	-0.01573	5.49	0.08519
1.74786	0.49792	1.74786	0.53838		5.5	-0.02899	5.5	0.07093
1.75104	0.49828	1.75104	0.53887		5.51	-0.04205	5.51	0.05672
1.75422	0.49863	1.75422	0.53912		5.52	-0.05492	5.52	0.04258
1.7574	0.499	1.7574	0.5394		5.53	-0.06759	5.53	0.02851
1.76058	0.49953	1.76058	0.5398		5.54	-0.08009	5.54	0.01448
1.76375	0.50007	1.76375	0.54021		5.55	-0.09245	5.55	0.000478
1.76693	0.50058	1.76693	0.54067		5.56	-0.10466	5.56	-0.01354
1.77011	0.50104	1.77011	0.54097		5.57	-0.11676	5.57	-0.0276
1.77329	0.5015	1.77329	0.54127		5.58	-0.12878	5.58	-0.04176
1.77646	0.50186	1.77646	0.5416		5.59	-0.14073	5.59	-0.05605
1.77964	0.50219	1.77964	0.54189		5.6	-0.15265	5.6	-0.07053
1.78282	0.50263	1.78282	0.54233		5.61	-0.16456	5.61	-0.08523
1.786	0.50312	1.786	0.54275		5.62	-0.1765	5.62	-0.10022
1.78918	0.5037	1.78918	0.54322		5.63	-0.18848	5.63	-0.11555
1.79235	0.50425	1.79235	0.54368		5.64	-0.20051	5.64	-0.13121
1.79553	0.50485	1.79553	0.54422		5.65	-0.21264	5.65	-0.14727
1.79871	0.50532	1.79871	0.54465		5.66	-0.22486	5.66	-0.16377
1.80189	0.50579	1.80189	0.54506		5.67	-0.23719	5.67	-0.18068
1.80507	0.50621	1.80507	0.54545		5.68	-0.24963	5.68	-0.19802
1.80824	0.50675	1.80824	0.54586		5.69	-0.2622	5.69	-0.21583
1.81142	0.50742	1.81142	0.54638		5.7	-0.27487	5.7	-0.23403
1.8146	0.50809	1.8146	0.54675		5.71	-0.28765	5.71	-0.25263
1.81778	0.50882	1.81778	0.54724		5.72	-0.30053	5.72	-0.27161
1.82096	0.50942	1.82096	0.5477		5.73	-0.31348	5.73	-0.29088
1.82413	0.50996	1.82413	0.54826		5.74	-0.32648	5.74	-0.31039
1.82731	0.51037	1.82731	0.54871		5.75	-0.3395	5.75	-0.33012
1.83049	0.51087	1.83049	0.54912		5.76	-0.35252	5.76	-0.34994
1.83367	0.5114	1.83367	0.5495		5.77	-0.36549	5.77	-0.3698
1.83685	0.51199	1.83685	0.5499		5.78	-0.37837	5.78	-0.3896
1.84002	0.51257	1.84002	0.55033		5.79	-0.39114	5.79	-0.40926
1.8432	0.51321	1.8432	0.55071		5.8	-0.40375	5.8	-0.4287
1.84638	0.51388	1.84638	0.55107		5.81	-0.41613	5.81	-0.44777
1.84956	0.5145	1.84956	0.55152		5.82	-0.42826	5.82	-0.46644
1.85274	0.51504	1.85274	0.55195		5.83	-0.44012	5.83	-0.48463
1.85591	0.51541	1.85591	0.55232		5.84	-0.45159	5.84	-0.50216
1.85909	0.51599	1.85909	0.55286		5.85	-0.4627	5.85	-0.51904
1.86227	0.51662	1.86227	0.55333		5.86	-0.47342	5.86	-0.53522
1.86545	0.51738	1.86545	0.55391		5.87	-0.48362	5.87	-0.55051
1.86862	0.51817	1.86862	0.55444		5.88	-0.49336	5.88	-0.56498
1.8718	0.51888	1.8718	0.55494		5.89	-0.5026	5.89	-0.57859
1.87498	0.51955	1.87498	0.55548		5.9	-0.51123	5.9	-0.59118
1.87816	0.52019	1.87816	0.55604		5.91	-0.51932	5.91	-0.60284
1.88134	0.52082	1.88134	0.55656		5.92	-0.52685	5.92	-0.6136
1.88451	0.52134	1.88451	0.55692		5.93	-0.53372	5.93	-0.62331
1.88769	0.52179	1.88769	0.55718		5.94	-0.53999	5.94	-0.63209
1.89087	0.52237	1.89087	0.55753		5.95	-0.54568	5.95	-0.64
1.89405	0.52297	1.89405	0.55793		5.96	-0.55071	5.96	-0.64696
1.89723	0.5237	1.89723	0.55848		5.97	-0.55512	5.97	-0.65307
1.9004	0.52448	1.9004	0.55911		5.98	-0.55895	5.98	-0.65843
1.90358	0.52532	1.90358	0.55973		5.99	-0.56214	5.99	-0.663
1.90676	0.52622	1.90676	0.56041		6	-0.56473	6	-0.66687
1.90994	0.52712	1.90994	0.56107		6.01	-0.56677	6.01	-0.67015
1.91312	0.52793	1.91312	0.56174		6.02	-0.56822	6.02	-0.67285
1.91629	0.52867	1.91629	0.56248		6.03	-0.56909	6.03	-0.67504
1.91947	0.52928	1.91947	0.56309		6.04	-0.56946	6.04	-0.67682
1.92265	0.53001	1.92265	0.56368		6.05	-0.56928	6.05	-0.67821
1.92583	0.53072	1.92583	0.56421		6.06	-0.56857	6.06	-0.67926
1.92901	0.53147	1.92901	0.56476		6.07	-0.56738	6.07	-0.68006
1.93218	0.53226	1.93218	0.56541		6.08	-0.56569	6.08	-0.68063
1.93536	0.53305	1.93536	0.56606		6.09	-0.56349	6.09	-0.68099
1.93854	0.53384	1.93854	0.56659		6.1	-0.56085	6.1	-0.68119
1.94172	0.53477	1.94172	0.56715		6.11	-0.55772	6.11	-0.68125
1.9449	0.53569	1.9449	0.56776		6.12	-0.55409	6.12	-0.68117
1.94807	0.53658	1.94807	0.56831		6.13	-0.55002	6.13	-0.68096
1.95125	0.53757	1.95125	0.56908		6.14	-0.54548	6.14	-0.68061
1.95443	0.53843	1.95443	0.56978		6.15	-0.54041	6.15	-0.6801
1.95761	0.53931	1.95761	0.57051		6.16	-0.53489	6.16	-0.67942
1.96078	0.54019	1.96078	0.57113		6.17	-0.52889	6.17	-0.67854
1.96396	0.54104	1.96396	0.57178		6.18	-0.52233	6.18	-0.6774
1.96714	0.54195	1.96714	0.57236		6.19	-0.51529	6.19	-0.67599
1.97032	0.54286	1.97032	0.57296		6.2	-0.50775	6.2	-0.67427
1.9735	0.54379	1.9735	0.57346		6.21	-0.49961	6.21	-0.67214
1.97667	0.54473	1.97667	0.5739		6.22	-0.49097	6.22	-0.66962
1.97985	0.54586	1.97985	0.57448		6.23	-0.48179	6.23	-0.66664
1.98303	0.547	1.98303	0.57499		6.24	-0.472	6.24	-0.66308
1.98621	0.5482	1.98621	0.57564		6.25	-0.46167	6.25	-0.65897
1.98939	0.54931	1.98939	0.57618		6.26	-0.45081	6.26	-0.65429
1.99256	0.55031	1.99256	0.57689		6.27	-0.43931	6.27	-0.64886
1.99574	0.55132	1.99574	0.57774		6.28	-0.42729	6.28	-0.64276
1.99892	0.55246	1.99892	0.57875		6.29	-0.41474	6.29	-0.63596
2.0021	0.55361	2.0021	0.57977		6.3	-0.40159	6.3	-0.62831
2.00528	0.55464	2.00528	0.58061		6.31	-0.38794	6.31	-0.61989
2.00845	0.55573	2.00845	0.58148		6.32	-0.3738	6.32	-0.61069
2.01163	0.55678	2.01163	0.58229		6.33	-0.35913	6.33	-0.60058
2.01481	0.55792	2.01481	0.58311		6.34	-0.34401	6.34	-0.58964
2.01799	0.55901	2.01799	0.58387		6.35	-0.32848	6.35	-0.57791
2.02117	0.55998	2.02117	0.58447		6.36	-0.31252	6.36	-0.56523
2.02434	0.56095	2.02434	0.58508		6.37	-0.2962	6.37	-0.55173
2.02752	0.56194	2.02752	0.58563		6.38	-0.27957	6.38	-0.53742
2.0307	0.563	2.0307	0.58625		6.39	-0.26262	6.39	-0.5222
2.03388	0.56417	2.03388	0.58679		6.4	-0.24543	6.4	-0.50616
2.03706	0.56539	2.03706	0.58743		6.41	-0.22804	6.41	-0.48935
2.04023	0.56654	2.04023	0.58803		6.42	-0.21048	6.42	-0.47167
2.04341	0.56767	2.04341	0.58871		6.43	-0.19279	6.43	-0.4532
2.04659	0.56871	2.04659	0.58943		6.44	-0.17502	6.44	-0.43399
2.04977	0.56983	2.04977	0.59027		6.45	-0.15721	6.45	-0.41396
2.05294	0.57098	2.05294	0.5912		6.46	-0.13939	6.46	-0.39316
2.05612	0.57216	2.05612	0.59217		6.47	-0.12161	6.47	-0.37165
2.0593	0.57338	2.0593	0.59311		6.48	-0.10389	6.48	-0.34936
2.06248	0.57461	2.06248	0.59395		6.49	-0.08627	6.49	-0.32631
2.06566	0.5759	2.06566	0.59477		6.5	-0.06877	6.5	-0.30256
2.06883	0.57722	2.06883	0.59554		6.51	-0.05142	6.51	-0.27806
2.07201	0.57874	2.07201	0.5965		6.52	-0.03425	6.52	-0.2528
2.07519	0.58024	2.07519	0.59749		6.53	-0.01727	6.53	-0.22686
2.07837	0.58174	2.07837	0.59855		6.54	-0.000496349	6.54	-0.20017
2.08155	0.58313	2.08155	0.59952		6.55	0.01604	6.55	-0.17273
2.08472	0.58452	2.08472	0.60049		6.56	0.03237	6.56	-0.14462
2.0879	0.58591	2.0879	0.60127		6.57	0.04845	6.57	-0.11581
2.09108	0.58727	2.09108	0.60191		6.58	0.06428	6.58	-0.08626
2.09426	0.58871	2.09426	0.6026		6.59	0.07987	6.59	-0.05609
2.09744	0.59014	2.09744	0.60339		6.6	0.09522	6.6	-0.02528
2.10061	0.59163	2.10061	0.60442		6.61	0.11031	6.61	0.00619
2.10379	0.59306	2.10379	0.60537		6.62	0.12516	6.62	0.0382
2.10697	0.59452	2.10697	0.6064		6.63	0.13977	6.63	0.07072
2.11015	0.59608	2.11015	0.60745		6.64	0.15411	6.64	0.10376
2.11333	0.5976	2.11333	0.60854		6.65	0.16822	6.65	0.13718
2.1165	0.5993	2.1165	0.60964		6.66	0.1821	6.66	0.17092
2.11968	0.60099	2.11968	0.61077		6.67	0.1957	6.67	0.20494
2.12286	0.60269	2.12286	0.61194		6.68	0.20907	6.68	0.23911
2.12604	0.60429	2.12604	0.6131		6.69	0.22219	6.69	0.27335
2.12922	0.60586	2.12922	0.61415		6.7	0.23502	6.7	0.30754
2.13239	0.60733	2.13239	0.61507		6.71	0.2476	6.71	0.34157
2.13557	0.60897	2.13557	0.61609		6.72	0.25991	6.72	0.37536
2.13875	0.61064	2.13875	0.61718		6.73	0.27189	6.73	0.40869
2.14193	0.61231	2.14193	0.61835		6.74	0.28358	6.74	0.44152
2.1451	0.61402	2.1451	0.61948		6.75	0.29496	6.75	0.47374
2.14828	0.61566	2.14828	0.62058		6.76	0.30596	6.76	0.50508
2.15146	0.61738	2.15146	0.62168		6.77	0.31661	6.77	0.53553
2.15464	0.61907	2.15464	0.62284		6.78	0.32689	6.78	0.56499
2.15782	0.62093	2.15782	0.62411		6.79	0.33673	6.79	0.59317
2.16099	0.62271	2.16099	0.62529		6.8	0.34615	6.8	0.62008
2.16417	0.6246	2.16417	0.62652		6.81	0.35514	6.81	0.64567
2.16735	0.62652	2.16735	0.6277		6.82	0.36362	6.82	0.66961
2.17053	0.62846	2.17053	0.62889		6.83	0.37161	6.83	0.69197
2.17371	0.63042	2.17371	0.63015		6.84	0.37912	6.84	0.71272
2.17688	0.63241	2.17688	0.63144		6.85	0.38606	6.85	0.73158
2.18006	0.63439	2.18006	0.63283		6.86	0.39244	6.86	0.7486
2.18324	0.63631	2.18324	0.63422		6.87	0.39831	6.87	0.76385
2.18642	0.63832	2.18642	0.63562		6.88	0.40356	6.88	0.77706
2.1896	0.64026	2.1896	0.63697		6.89	0.40822	6.89	0.78831
2.19277	0.64236	2.19277	0.63831		6.9	0.41234	6.9	0.79772
2.19595	0.64439	2.19595	0.63968		6.91	0.41584	6.91	0.80508
2.19913	0.64654	2.19913	0.64108		6.92	0.41873	6.92	0.81047
2.20231	0.64864	2.20231	0.64239		6.93	0.42108	6.93	0.81407
2.20549	0.65074	2.20549	0.64365		6.94	0.42284	6.94	0.81573
2.20866	0.65283	2.20866	0.64491		6.95	0.42401	6.95	0.81553
2.21184	0.65495	2.21184	0.64624		6.96	0.42467	6.96	0.81367
2.21502	0.65722	2.21502	0.64773		6.97	0.42478	6.97	0.81009
2.2182	0.65939	2.2182	0.64913		6.98	0.42435	6.98	0.80483
2.22138	0.66165	2.22138	0.65069		6.99	0.42345	6.99	0.79813
2.22455	0.66378	2.22455	0.65212		7	0.42208	7	0.78997
2.22773	0.66619	2.22773	0.65371		7.01	0.42024	7.01	0.78039
2.23091	0.66866	2.23091	0.65528		7.02	0.418	7.02	0.76962
2.23409	0.67121	2.23409	0.6568		7.03	0.41536	7.03	0.75768
2.23727	0.67379	2.23727	0.65832		7.04	0.41233	7.04	0.74459
2.24044	0.67634	2.24044	0.65988		7.05	0.40897	7.05	0.73056
2.24362	0.67909	2.24362	0.66158		7.06	0.4053	7.06	0.71565
2.2468	0.68176	2.2468	0.66342		7.07	0.40131	7.07	0.69984
2.24998	0.68465	2.24998	0.66533		7.08	0.39706	7.08	0.68334
2.25315	0.68734	2.25315	0.66714		7.09	0.39257	7.09	0.66618
2.25633	0.69008	2.25633	0.6689		7.1	0.38782	7.1	0.64837
2.25951	0.69269	2.25951	0.67061		7.11	0.38288	7.11	0.63006
2.26269	0.6953	2.26269	0.67238		7.12	0.37775	7.12	0.61129
2.26587	0.69791	2.26587	0.67419		7.13	0.37242	7.13	0.59205
2.26904	0.7005	2.26904	0.67592		7.14	0.36693	7.14	0.57247
2.27222	0.70326	2.27222	0.67776		7.15	0.36129	7.15	0.55257
2.2754	0.70598	2.2754	0.67958		7.16	0.35549	7.16	0.53236
2.27858	0.70904	2.27858	0.68153		7.17	0.34956	7.17	0.51191
2.28176	0.71199	2.28176	0.68341		7.18	0.34351	7.18	0.49128
2.28493	0.71507	2.28493	0.68536		7.19	0.33731	7.19	0.47045
2.28811	0.71794	2.28811	0.68722		7.2	0.33099	7.2	0.44949
2.29129	0.72077	2.29129	0.68914		7.21	0.32456	7.21	0.42844
2.29447	0.72356	2.29447	0.69107		7.22	0.318	7.22	0.40731
2.29765	0.72646	2.29765	0.69305		7.23	0.31133	7.23	0.38616
2.30082	0.72962	2.30082	0.69514		7.24	0.30455	7.24	0.36502
2.304	0.73287	2.304	0.69721		7.25	0.29764	7.25	0.34392
2.30718	0.73644	2.30718	0.69942		7.26	0.29063	7.26	0.32292
2.31036	0.73994	2.31036	0.70169		7.27	0.28352	7.27	0.30205
2.31354	0.74367	2.31354	0.70423		7.28	0.2763	7.28	0.28138
2.31671	0.74734	2.31671	0.70679		7.29	0.26898	7.29	0.26094
2.31989	0.75107	2.31989	0.70957		7.3	0.26158	7.3	0.24077
2.32307	0.75463	2.32307	0.71214		7.31	0.25408	7.31	0.22097
2.32625	0.75812	2.32625	0.71462		7.32	0.24651	7.32	0.20157
2.32943	0.76156	2.32943	0.71691		7.33	0.23888	7.33	0.1826
2.3326	0.76488	2.3326	0.71911		7.34	0.23118	7.34	0.16418
2.33578	0.76848	2.33578	0.72149		7.35	0.22343	7.35	0.14634
2.33896	0.77206	2.33896	0.72377		7.36	0.21565	7.36	0.12909
2.34214	0.77598	2.34214	0.72637		7.37	0.20783	7.37	0.11256
2.34531	0.77983	2.34531	0.72883		7.38	0.20001	7.38	0.09677
2.34849	0.78385	2.34849	0.73138		7.39	0.19218	7.39	0.08172
2.35167	0.78786	2.35167	0.73403		7.4	0.18436	7.4	0.06752
2.35485	0.79197	2.35485	0.73669		7.41	0.17657	7.41	0.05421
2.35803	0.79612	2.35803	0.73957		7.42	0.1688	7.42	0.04174
2.3612	0.79998	2.3612	0.74233		7.43	0.16107	7.43	0.03019
2.36438	0.80402	2.36438	0.74519		7.44	0.15339	7.44	0.01961
2.36756	0.80815	2.36756	0.74813		7.45	0.14577	7.45	0.00992
2.37074	0.81255	2.37074	0.75107		7.46	0.13821	7.46	0.00115
2.37392	0.817	2.37392	0.7543		7.47	0.13073	7.47	-0.00664
2.37709	0.82152	2.37709	0.7576		7.48	0.12331	7.48	-0.01357
2.38027	0.826	2.38027	0.76078		7.49	0.11596	7.49	-0.01965
2.38345	0.83061	2.38345	0.76408		7.5	0.10868	7.5	-0.02482
2.38663	0.83526	2.38663	0.76728		7.51	0.10148	7.51	-0.02923
2.38981	0.83989	2.38981	0.77052		7.52	0.09433	7.52	-0.03292
2.39298	0.84484	2.39298	0.77399		7.53	0.08726	7.53	-0.03585
2.39616	0.84961	2.39616	0.77735		7.54	0.08024	7.54	-0.03819
2.39934	0.85466	2.39934	0.78084		7.55	0.07326	7.55	-0.03998
2.40252	0.85935	2.40252	0.78412		7.56	0.06633	7.56	-0.04122
2.4057	0.86438	2.4057	0.78773		7.57	0.05943	7.57	-0.04205
2.40887	0.86925	2.40887	0.79127		7.58	0.05255	7.58	-0.04255
2.41205	0.87427	2.41205	0.7949		7.59	0.04568	7.59	-0.04272
2.41523	0.87933	2.41523	0.7988		7.6	0.03882	7.6	-0.04269
2.41841	0.88424	2.41841	0.80272		7.61	0.03195	7.61	-0.04252
2.42159	0.88946	2.42159	0.80698		7.62	0.02507	7.62	-0.04226
2.42476	0.89475	2.42476	0.81113		7.63	0.01816	7.63	-0.04197
2.42794	0.9005	2.42794	0.81547		7.64	0.01124	7.64	-0.04172
2.43112	0.90621	2.43112	0.81962		7.65	0.00427	7.65	-0.04156
2.4343	0.91225	2.4343	0.82395		7.66	-0.00272	7.66	-0.04153
2.43747	0.91824	2.43747	0.82831		7.67	-0.00975	7.67	-0.04165
2.44065	0.92444	2.44065	0.83287		7.68	-0.01682	7.68	-0.042
2.44383	0.93075	2.44383	0.8376		7.69	-0.02393	7.69	-0.04257
2.44701	0.93695	2.44701	0.84223		7.7	-0.03106	7.7	-0.04337
2.45019	0.94322	2.45019	0.84694		7.71	-0.03822	7.71	-0.04445
2.45336	0.94928	2.45336	0.85161		7.72	-0.0454	7.72	-0.0458
2.45654	0.95568	2.45654	0.85662		7.73	-0.05259	7.73	-0.0474
2.45972	0.96193	2.45972	0.86153		7.74	-0.05978	7.74	-0.04929
2.4629	0.96857	2.4629	0.86664		7.75	-0.06696	7.75	-0.05143
2.46608	0.97505	2.46608	0.87155		7.76	-0.07412	7.76	-0.05381
2.46925	0.98172	2.46925	0.87673		7.77	-0.08125	7.77	-0.05645
2.47243	0.9885	2.47243	0.88201		7.78	-0.08832	7.78	-0.0593
2.47561	0.99511	2.47561	0.88738		7.79	-0.09534	7.79	-0.06235
2.47879	1.00214	2.47879	0.89302		7.8	-0.10229	7.8	-0.06559
2.48197	1.00909	2.48197	0.89857		7.81	-0.10914	7.81	-0.06901
2.48514	1.01652	2.48514	0.90459		7.82	-0.1159	7.82	-0.07258
2.48832	1.02368	2.48832	0.91038		7.83	-0.12255	7.83	-0.0763
2.4915	1.03122	2.4915	0.91671		7.84	-0.12907	7.84	-0.08015
2.49468	1.03869	2.49468	0.9229		7.85	-0.13548	7.85	-0.08411
2.49786	1.04645	2.49786	0.92921		7.86	-0.14174	7.86	-0.0882
2.50103	1.05422	2.50103	0.93532		7.87	-0.14785	7.87	-0.0924
2.50421	1.06173	2.50421	0.9412		7.88	-0.15383	7.88	-0.09672
2.50739	1.06958	2.50739	0.94746		7.89	-0.15965	7.89	-0.10115
2.51057	1.07733	2.51057	0.95386		7.9	-0.16532	7.9	-0.10571
2.51375	1.08568	2.51375	0.96089		7.91	-0.17084	7.91	-0.11039
2.51692	1.09388	2.51692	0.96801		7.92	-0.17622	7.92	-0.11522
2.5201	1.10229	2.5201	0.97537		7.93	-0.18144	7.93	-0.12022
2.52328	1.11056	2.52328	0.98264		7.94	-0.18653	7.94	-0.12537
2.52646	1.11898	2.52646	0.98991		7.95	-0.19148	7.95	-0.13071
2.52963	1.12758	2.52963	0.99738		7.96	-0.19629	7.96	-0.13626
2.53281	1.13632	2.53281	1.00474		7.97	-0.20099	7.97	-0.14202
2.53599	1.14534	2.53599	1.01261		7.98	-0.20557	7.98	-0.14799
2.53917	1.15427	2.53917	1.02023		7.99	-0.21003	7.99	-0.15422
2.54235	1.16364	2.54235	1.02831		8	-0.21439	8	-0.16068
2.54552	1.17282	2.54552	1.03635		8.01	-0.21865	8.01	-0.16737
2.5487	1.1825	2.5487	1.04487		8.02	-0.22281	8.02	-0.17435
2.55188	1.19204	2.55188	1.0535		8.03	-0.22689	8.03	-0.18155
2.55506	1.20199	2.55506	1.06245		8.04	-0.23088	8.04	-0.18898
2.55824	1.21196	2.55824	1.07145		8.05	-0.23477	8.05	-0.19667
2.56141	1.22188	2.56141	1.0805		8.06	-0.23858	8.06	-0.20455
2.56459	1.23193	2.56459	1.08993		8.07	-0.24231	8.07	-0.21262
2.56777	1.24165	2.56777	1.0992		8.08	-0.24592	8.08	-0.22087
2.57095	1.25207	2.57095	1.10905		8.09	-0.24944	8.09	-0.22924
2.57413	1.26235	2.57413	1.11867		8.1	-0.25286	8.1	-0.23772
2.5773	1.27311	2.5773	1.12884		8.11	-0.25615	8.11	-0.24627
2.58048	1.2836	2.58048	1.13879		8.12	-0.25931	8.12	-0.25485
2.58366	1.29442	2.58366	1.14935		8.13	-0.26234	8.13	-0.26343
2.58684	1.30537	2.58684	1.15997		8.14	-0.2652	8.14	-0.27194
2.59002	1.31648	2.59002	1.17079		8.15	-0.26789	8.15	-0.28037
2.59319	1.32792	2.59319	1.18216		8.16	-0.27041	8.16	-0.28867
2.59637	1.33888	2.59637	1.19322		8.17	-0.27272	8.17	-0.29679
2.59955	1.35037	2.59955	1.20507		8.18	-0.27481	8.18	-0.30469
2.60273	1.3614	2.60273	1.21665		8.19	-0.27669	8.19	-0.31236
2.60591	1.37304	2.60591	1.22886		8.2	-0.27831	8.2	-0.31973
2.60908	1.3847	2.60908	1.24084		8.21	-0.27967	8.21	-0.32679
2.61226	1.39662	2.61226	1.25321		8.22	-0.28078	8.22	-0.33354
2.61544	1.40864	2.61544	1.26571		8.23	-0.28159	8.23	-0.33991
2.61862	1.4207	2.61862	1.2783		8.24	-0.2821	8.24	-0.3459
2.62179	1.43335	2.62179	1.29177		8.25	-0.28234	8.25	-0.35154
2.62497	1.44561	2.62497	1.3049		8.26	-0.28225	8.26	-0.35677
2.62815	1.45854	2.62815	1.3189		8.27	-0.28185	8.27	-0.3616
2.63133	1.47078	2.63133	1.33243		8.28	-0.28116	8.28	-0.36606
2.63451	1.48354	2.63451	1.34686		8.29	-0.28015	8.29	-0.37013
2.63768	1.49599	2.63768	1.36118		8.3	-0.27882	8.3	-0.37382
2.64086	1.50893	2.64086	1.37625		8.31	-0.2772	8.31	-0.37716
2.64404	1.52192	2.64404	1.39167		8.32	-0.27528	8.32	-0.38016
2.64722	1.535	2.64722	1.40711		8.33	-0.27306	8.33	-0.38283
2.6504	1.54825	2.6504	1.4231		8.34	-0.27057	8.34	-0.3852
2.65357	1.56093	2.65357	1.4383		8.35	-0.26782	8.35	-0.38728
2.65675	1.57397	2.65675	1.45435		8.36	-0.26479	8.36	-0.38907
2.65993	1.58693	2.65993	1.47046		8.37	-0.26154	8.37	-0.39063
2.66311	1.60075	2.66311	1.48782		8.38	-0.25806	8.38	-0.39195
2.66629	1.61445	2.66629	1.5049		8.39	-0.25434	8.39	-0.39302
2.66946	1.62856	2.66946	1.52269		8.4	-0.25044	8.4	-0.39389
2.67264	1.6423	2.67264	1.5405		8.41	-0.24636	8.41	-0.39455
2.67582	1.65607	2.67582	1.55887		8.42	-0.24209	8.42	-0.39497
2.679	1.67001	2.679	1.57788		8.43	-0.23766	8.43	-0.39519
2.68218	1.68345	2.68218	1.59651		8.44	-0.23309	8.44	-0.39519
2.68535	1.69744	2.68535	1.61608		8.45	-0.22836	8.45	-0.39493
2.68853	1.71066	2.68853	1.63497		8.46	-0.22351	8.46	-0.39443
2.69171	1.72447	2.69171	1.65501		8.47	-0.21853	8.47	-0.39366
2.69489	1.73781	2.69489	1.67456		8.48	-0.21343	8.48	-0.39256
2.69807	1.75153	2.69807	1.69487		8.49	-0.20821	8.49	-0.39115
2.70124	1.76513	2.70124	1.71526		8.5	-0.20288	8.5	-0.38939
2.70442	1.7788	2.70442	1.73602		8.51	-0.19742	8.51	-0.3872
2.7076	1.79271	2.7076	1.7575		8.52	-0.19185	8.52	-0.3846
2.71078	1.80631	2.71078	1.77865		8.53	-0.18617	8.53	-0.38157
2.71395	1.82063	2.71395	1.80117		8.54	-0.18034	8.54	-0.37799
2.71713	1.83413	2.71713	1.8231		8.55	-0.1744	8.55	-0.3739
2.72031	1.84804	2.72031	1.84636		8.56	-0.16833	8.56	-0.36929
2.72349	1.86112	2.72349	1.8689		8.57	-0.16211	8.57	-0.36404
2.72667	1.87429	2.72667	1.89222		8.58	-0.15574	8.58	-0.35821
2.72984	1.88739	2.72984	1.91542		8.59	-0.14923	8.59	-0.35179
2.73302	1.90044	2.73302	1.93893		8.6	-0.14255	8.6	-0.34468
2.7362	1.91365	2.7362	1.96311		8.61	-0.13571	8.61	-0.33693
2.73938	1.92661	2.73938	1.98655		8.62	-0.12871	8.62	-0.32859
2.74256	1.93965	2.74256	2.01081		8.63	-0.12153	8.63	-0.31956
2.74573	1.9521	2.74573	2.03426		8.64	-0.11417	8.64	-0.30992
2.74891	1.96474	2.74891	2.05858		8.65	-0.10666	8.65	-0.2997
2.75209	1.97681	2.75209	2.08249		8.66	-0.09896	8.66	-0.28886
2.75527	1.98894	2.75527	2.10682		8.67	-0.09109	8.67	-0.27748
2.75845	2.00059	2.75845	2.13082		8.68	-0.08308	8.68	-0.26561
2.76162	2.01201	2.76162	2.15457		8.69	-0.0749	8.69	-0.25325
2.7648	2.0235	2.7648	2.17872		8.7	-0.06658	8.7	-0.24046
2.76798	2.03462	2.76798	2.20224		8.71	-0.05813	8.71	-0.22732
2.77116	2.04593	2.77116	2.22649		8.72	-0.04956	8.72	-0.21384
2.77434	2.0564	2.77434	2.24927		8.73	-0.04089	8.73	-0.20009
2.77751	2.06687	2.77751	2.27216		8.74	-0.03213	8.74	-0.18613
2.78069	2.0767	2.78069	2.29412		8.75	-0.02331	8.75	-0.17201
2.78387	2.08651	2.78387	2.31679		8.76	-0.01443	8.76	-0.15777
2.78705	2.09612	2.78705	2.33897		8.77	-0.00554	8.77	-0.14348
2.79023	2.10552	2.79023	2.36098		8.78	0.00337	8.78	-0.12918
2.7934	2.11469	2.7934	2.38218		8.79	0.01225	8.79	-0.11492
2.79658	2.12334	2.79658	2.40232		8.8	0.0211	8.8	-0.10072
2.79976	2.13168	2.79976	2.42261		8.81	0.02989	8.81	-0.08663
2.80294	2.13923	2.80294	2.44166		8.82	0.0386	8.82	-0.07268
2.80612	2.14675	2.80612	2.46094		8.83	0.04721	8.83	-0.05887
2.80929	2.15356	2.80929	2.47857		8.84	0.0557	8.84	-0.04524
2.81247	2.16003	2.81247	2.49541		8.85	0.06404	8.85	-0.03179
2.81565	2.1662	2.81565	2.51097		8.86	0.07223	8.86	-0.01852
2.81883	2.17233	2.81883	2.52567		8.87	0.08027	8.87	-0.00542
2.822	2.1783	2.822	2.53952		8.88	0.0881	8.88	0.0075
2.82518	2.18358	2.82518	2.5519		8.89	0.09575	8.89	0.02027
2.82836	2.18838	2.82836	2.56356		8.9	0.1032	8.9	0.0329
2.83154	2.19214	2.83154	2.57355		8.91	0.11042	8.91	0.04541
2.83472	2.19556	2.83472	2.58296		8.92	0.11743	8.92	0.05783
2.83789	2.19847	2.83789	2.59087		8.93	0.12423	8.93	0.07019
2.84107	2.20074	2.84107	2.59751		8.94	0.13078	8.94	0.08251
2.84425	2.20267	2.84425	2.6027		8.95	0.13712	8.95	0.09482
2.84743	2.20407	2.84743	2.6068		8.96	0.14324	8.96	0.10713
2.85061	2.20508	2.85061	2.60965		8.97	0.14912	8.97	0.1195
2.85378	2.20589	2.85378	2.61162		8.98	0.15478	8.98	0.13191
2.85696	2.2063	2.85696	2.61228		8.99	0.16023	8.99	0.1444
2.86014	2.20648	2.86014	2.61149		9	0.16545	9	0.15698
2.86332	2.20611	2.86332	2.60928		9.01	0.17047	9.01	0.16966
2.8665	2.20529	2.8665	2.60571		9.02	0.17529	9.02	0.18243
2.86967	2.20406	2.86967	2.60058		9.03	0.17989	9.03	0.19529
2.87285	2.20229	2.87285	2.59426		9.04	0.1843	9.04	0.20824
2.87603	2.20007	2.87603	2.58647		9.05	0.18852	9.05	0.22125
2.87921	2.19712	2.87921	2.57756		9.06	0.19253	9.06	0.23431
2.88239	2.19371	2.88239	2.56763		9.07	0.19636	9.07	0.24737
2.88556	2.18956	2.88556	2.55588		9.08	0.2	9.08	0.26042
2.88874	2.18609	2.88874	2.54437		9.09	0.20344	9.09	0.27341
2.89192	2.18218	2.89192	2.53135		9.1	0.20669	9.1	0.28629
2.8951	2.17833	2.8951	2.51798		9.11	0.20976	9.11	0.29903
2.89828	2.17354	2.89828	2.5031		9.12	0.21263	9.12	0.31155
2.90145	2.16786	2.90145	2.48714		9.13	0.21529	9.13	0.32382
2.90463	2.1614	2.90463	2.47016		9.14	0.21776	9.14	0.3358
2.90781	2.15469	2.90781	2.45241		9.15	0.22002	9.15	0.34741
2.91099	2.14821	2.91099	2.43438		9.16	0.22206	9.16	0.3586
2.91416	2.14162	2.91416	2.41496		9.17	0.22389	9.17	0.36935
2.91734	2.13506	2.91734	2.39557		9.18	0.2255	9.18	0.37957
2.92052	2.1278	2.92052	2.37479		9.19	0.22686	9.19	0.38923
2.9237	2.12032	2.9237	2.35406		9.2	0.228	9.2	0.39832
2.92688	2.112	2.92688	2.33204		9.21	0.22889	9.21	0.40679
2.93005	2.10349	2.93005	2.31031		9.22	0.22953	9.22	0.41456
2.93323	2.09436	2.93323	2.28801		9.23	0.22993	9.23	0.4217
2.93641	2.08504	2.93641	2.26544		9.24	0.23008	9.24	0.42814
2.93959	2.07575	2.93959	2.24356		9.25	0.22996	9.25	0.43383
2.94277	2.06602	2.94277	2.2204		9.26	0.22959	9.26	0.43886
2.94594	2.05638	2.94594	2.19781		9.27	0.22897	9.27	0.44319
2.94912	2.04607	2.94912	2.17408		9.28	0.22808	9.28	0.44678
2.9523	2.03613	2.9523	2.15093		9.29	0.22695	9.29	0.44972
2.95548	2.02562	2.95548	2.12719		9.3	0.22557	9.3	0.45201
2.95866	2.01525	2.95866	2.10373		9.31	0.22393	9.31	0.45361
2.96183	2.0046	2.96183	2.07998		9.32	0.22206	9.32	0.45463
2.96501	1.99358	2.96501	2.0562		9.33	0.21997	9.33	0.45509
2.96819	1.98285	2.96819	2.03336		9.34	0.21764	9.34	0.45493
2.97137	1.97147	2.97137	2.01002		9.35	0.21511	9.35	0.4543
2.97455	1.96031	2.97455	1.98771		9.36	0.21238	9.36	0.45319
2.97772	1.94848	2.97772	1.9647		9.37	0.20945	9.37	0.45158
2.9809	1.9368	2.9809	1.94237		9.38	0.20634	9.38	0.44957
2.98408	1.92452	2.98408	1.91977		9.39	0.20308	9.39	0.44719
2.98726	1.91229	2.98726	1.89758		9.4	0.19964	9.4	0.44439
2.99044	1.89978	2.99044	1.87524		9.41	0.19606	9.41	0.44127
2.99361	1.88741	2.99361	1.85319		9.42	0.19236	9.42	0.43783
2.99679	1.87549	2.99679	1.83201		9.43	0.18853	9.43	0.43405
2.99997	1.86306	2.99997	1.81046		9.44	0.18458	9.44	0.42998
3.00315	1.85102	3.00315	1.79039		9.45	0.18055	9.45	0.42564
3.00632	1.83808	3.00632	1.76973		9.46	0.17641	9.46	0.42096
3.0095	1.82546	3.0095	1.75038		9.47	0.1722	9.47	0.41601
3.01268	1.8124	3.01268	1.7306		9.48	0.16791	9.48	0.41077
3.01586	1.7998	3.01586	1.71133		9.49	0.16356	9.49	0.40519
3.01904	1.78722	3.01904	1.69212		9.5	0.15914	9.5	0.3993
3.02221	1.77471	3.02221	1.67304		9.51	0.15467	9.51	0.3931
3.02539	1.76259	3.02539	1.65475		9.52	0.15014	9.52	0.38651
3.02857	1.74999	3.02857	1.63618		9.53	0.14557	9.53	0.37957
3.03175	1.73793	3.03175	1.61886		9.54	0.14095	9.54	0.37227
3.03493	1.72512	3.03493	1.60102		9.55	0.13629	9.55	0.36454
3.0381	1.71289	3.0381	1.58428		9.56	0.13159	9.56	0.35641
3.04128	1.70033	3.04128	1.56719		9.57	0.12685	9.57	0.34788
3.04446	1.68809	3.04446	1.55074		9.58	0.12207	9.58	0.33891
3.04764	1.67574	3.04764	1.53471		9.59	0.11726	9.59	0.3295
3.05082	1.66324	3.05082	1.51868		9.6	0.1124	9.6	0.31969
3.05399	1.65104	3.05399	1.50348		9.61	0.10751	9.61	0.30944
3.05717	1.63847	3.05717	1.48791		9.62	0.10259	9.62	0.29876
3.06035	1.62652	3.06035	1.47361		9.63	0.09763	9.63	0.28771
3.06353	1.61422	3.06353	1.45914		9.64	0.09265	9.64	0.27628
3.06671	1.6023	3.06671	1.44542		9.65	0.08763	9.65	0.26448
3.06988	1.59018	3.06988	1.43168		9.66	0.08259	9.66	0.25238
3.07306	1.57824	3.07306	1.4186		9.67	0.07753	9.67	0.23999
3.07624	1.56638	3.07624	1.40607		9.68	0.07245	9.68	0.22734
3.07942	1.55449	3.07942	1.39384		9.69	0.06736	9.69	0.21451
3.0826	1.5431	3.0826	1.38215		9.7	0.06227	9.7	0.20152
3.08577	1.53116	3.08577	1.37023		9.71	0.05717	9.71	0.18841
3.08895	1.51983	3.08895	1.359		9.72	0.05208	9.72	0.17525
3.09213	1.50789	3.09213	1.34761		9.73	0.047	9.73	0.16209
3.09531	1.49668	3.09531	1.3369		9.74	0.04195	9.74	0.14897
3.09848	1.48533	3.09848	1.32607		9.75	0.03692	9.75	0.13594
3.10166	1.47454	3.10166	1.31578		9.76	0.03193	9.76	0.12305
3.10484	1.46371	3.10484	1.30578		9.77	0.02698	9.77	0.11035
3.10802	1.4528	3.10802	1.29591		9.78	0.02209	9.78	0.09787
3.1112	1.44204	3.1112	1.28634		9.79	0.01725	9.79	0.08563
3.11437	1.43089	3.11437	1.27677		9.8	0.01248	9.8	0.07371
3.11755	1.42014	3.11755	1.26778		9.81	0.00778	9.81	0.06209
3.12073	1.40892	3.12073	1.25885		9.82	0.00315	9.82	0.05078
3.12391	1.39823	3.12391	1.2506		9.83	-0.00139	9.83	0.03986
3.12709	1.38749	3.12709	1.24237		9.84	-0.00584	9.84	0.02927
3.13026	1.37733	3.13026	1.23454		9.85	-0.01021	9.85	0.01902
3.13344	1.36708	3.13344	1.22679		9.86	-0.01448	9.86	0.00916
3.13662	1.35673	3.13662	1.21897		9.87	-0.01866	9.87	-0.000389047
3.1398	1.34668	3.1398	1.2116		9.88	-0.02275	9.88	-0.00963
3.14298	1.33638	3.14298	1.20414		9.89	-0.02674	9.89	-0.01854
3.14615	1.3268	3.14615	1.19746		9.9	-0.03065	9.9	-0.02718
3.14933	1.31703	3.14933	1.1908		9.91	-0.03447	9.91	-0.0356
3.15251	1.30783	3.15251	1.18467		9.92	-0.03819	9.92	-0.04377
3.15569	1.2984	3.15569	1.17847		9.93	-0.04184	9.93	-0.05178
3.15887	1.28923	3.15887	1.17238		9.94	-0.04541	9.94	-0.05964
3.16204	1.28001	3.16204	1.16642		9.95	-0.0489	9.95	-0.06738
3.16522	1.27056	3.16522	1.1604		9.96	-0.05233	9.96	-0.07504
3.1684	1.2618	3.1684	1.15479		9.97	-0.0557	9.97	-0.08266
3.17158	1.25259	3.17158	1.14921		9.98	-0.059	9.98	-0.09026
3.17476	1.24394	3.17476	1.14405		9.99	-0.06226	9.99	-0.09787
3.17793	1.23473	3.17793	1.13876		10	-0.06546	10	-0.1055
3.18111	1.22568	3.18111	1.13379		10.01	-0.06862	10.01	-0.11319
3.18429	1.21662	3.18429	1.12884		10.02	-0.07175	10.02	-0.12094
3.18747	1.20788	3.18747	1.12414		10.03	-0.07483	10.03	-0.12875
3.19064	1.19952	3.19064	1.11959		10.04	-0.07788	10.04	-0.13664
3.19382	1.19109	3.19382	1.11508		10.05	-0.0809	10.05	-0.1446
3.197	1.18291	3.197	1.11072		10.06	-0.08389	10.06	-0.15262
3.20018	1.17437	3.20018	1.10614		10.07	-0.08685	10.07	-0.1607
3.20336	1.16633	3.20336	1.10182		10.08	-0.08977	10.08	-0.1688
3.20653	1.15834	3.20653	1.09754		10.09	-0.09266	10.09	-0.17691
3.20971	1.15076	3.20971	1.09354		10.1	-0.09551	10.1	-0.185
3.21289	1.14329	3.21289	1.08961		10.11	-0.09832	10.11	-0.19305
3.21607	1.13599	3.21607	1.08577		10.12	-0.10109	10.12	-0.20102
3.21925	1.12853	3.21925	1.082		10.13	-0.1038	10.13	-0.20888
3.22242	1.12096	3.22242	1.07818		10.14	-0.10646	10.14	-0.21657
3.2256	1.11343	3.2256	1.07461		10.15	-0.10906	10.15	-0.2241
3.22878	1.10581	3.22878	1.07085		10.16	-0.11159	10.16	-0.23141
3.23196	1.09865	3.23196	1.06744		10.17	-0.11404	10.17	-0.23844
3.23514	1.09148	3.23514	1.06386		10.18	-0.11641	10.18	-0.24521
3.23831	1.08468	3.23831	1.06045		10.19	-0.11869	10.19	-0.25167
3.24149	1.07787	3.24149	1.05685		10.2	-0.12087	10.2	-0.25776
3.24467	1.07118	3.24467	1.05331		10.21	-0.12296	10.21	-0.2635
3.24785	1.06456	3.24785	1.04988		10.22	-0.12494	10.22	-0.26887
3.25103	1.05781	3.25103	1.04645		10.23	-0.12679	10.23	-0.27381
3.2542	1.05132	3.2542	1.0431		10.24	-0.12853	10.24	-0.27836
3.25738	1.0445	3.25738	1.03967		10.25	-0.13016	10.25	-0.28251
3.26056	1.03808	3.26056	1.03634		10.26	-0.13164	10.26	-0.28621
3.26374	1.0315	3.26374	1.03286		10.27	-0.133	10.27	-0.28951
3.26692	1.02543	3.26692	1.02958		10.28	-0.13424	10.28	-0.29244
3.27009	1.01936	3.27009	1.02615		10.29	-0.13533	10.29	-0.29492
3.27327	1.01352	3.27327	1.0229		10.3	-0.1363	10.3	-0.29706
3.27645	1.0077	3.27645	1.01965		10.31	-0.13715	10.31	-0.29886
3.27963	1.00168	3.27963	1.01616		10.32	-0.13785	10.32	-0.30028
3.28281	0.99594	3.28281	1.01279		10.33	-0.13843	10.33	-0.3014
3.28598	0.98999	3.28598	1.00909		10.34	-0.13889	10.34	-0.30226
3.28916	0.98436	3.28916	1.00554		10.35	-0.13923	10.35	-0.30282
3.29234	0.97858	3.29234	1.00192		10.36	-0.13945	10.36	-0.30315
3.29552	0.97293	3.29552	0.99828		10.37	-0.13956	10.37	-0.30329
3.29869	0.96726	3.29869	0.99464		10.38	-0.13957	10.38	-0.30322
3.30187	0.96174	3.30187	0.99088		10.39	-0.13947	10.39	-0.30298
3.30505	0.95639	3.30505	0.98709		10.4	-0.13928	10.4	-0.30261
3.30823	0.95093	3.30823	0.98318		10.41	-0.139	10.41	-0.3021
3.31141	0.94572	3.31141	0.9795		10.42	-0.13863	10.42	-0.30147
3.31458	0.94024	3.31458	0.97547		10.43	-0.13819	10.43	-0.30076
3.31776	0.9351	3.31776	0.97161		10.44	-0.13766	10.44	-0.29994
3.32094	0.92992	3.32094	0.96764		10.45	-0.13707	10.45	-0.29904
3.32412	0.92495	3.32412	0.96364		10.46	-0.13641	10.46	-0.29806
3.3273	0.92001	3.3273	0.95959		10.47	-0.13568	10.47	-0.297
3.33047	0.91512	3.33047	0.95527		10.48	-0.13489	10.48	-0.29585
3.33365	0.91046	3.33365	0.95091		10.49	-0.13404	10.49	-0.29462
3.33683	0.90579	3.33683	0.94641		10.5	-0.13313	10.5	-0.29329
3.34001	0.9013	3.34001	0.94214		10.51	-0.13216	10.51	-0.29185
3.34319	0.89661	3.34319	0.9378		10.52	-0.13114	10.52	-0.2903
3.34636	0.89217	3.34636	0.93355		10.53	-0.13005	10.53	-0.28863
3.34954	0.88769	3.34954	0.9292		10.54	-0.1289	10.54	-0.28681
3.35272	0.88339	3.35272	0.92487		10.55	-0.1277	10.55	-0.28486
3.3559	0.87896	3.3559	0.9202		10.56	-0.12642	10.56	-0.28275
3.35908	0.87458	3.35908	0.91561		10.57	-0.12508	10.57	-0.28047
3.36225	0.87037	3.36225	0.91088		10.58	-0.12367	10.58	-0.27802
3.36543	0.86619	3.36543	0.90618		10.59	-0.1222	10.59	-0.27539
3.36861	0.86221	3.36861	0.90156		10.6	-0.12064	10.6	-0.27257
3.37179	0.85819	3.37179	0.89687		10.61	-0.119	10.61	-0.26957
3.37497	0.8542	3.37497	0.89238		10.62	-0.11729	10.62	-0.26639
3.37814	0.85017	3.37814	0.88787		10.63	-0.11548	10.63	-0.26301
3.38132	0.84625	3.38132	0.88326		10.64	-0.11359	10.64	-0.25947
3.3845	0.84234	3.3845	0.87837		10.65	-0.11161	10.65	-0.25576
3.38768	0.83862	3.38768	0.87327		10.66	-0.10953	10.66	-0.25188
3.39085	0.83491	3.39085	0.86814		10.67	-0.10737	10.67	-0.24785
3.39403	0.83109	3.39403	0.86293		10.68	-0.10511	10.68	-0.24369
3.39721	0.82758	3.39721	0.85818		10.69	-0.10274	10.69	-0.23939
3.40039	0.82393	3.40039	0.85323		10.7	-0.10029	10.7	-0.23499
3.40357	0.82075	3.40357	0.8488		10.71	-0.09774	10.71	-0.2305
3.40674	0.81738	3.40674	0.84422		10.72	-0.09509	10.72	-0.22591
3.40992	0.81402	3.40992	0.83951		10.73	-0.09234	10.73	-0.22125
3.4131	0.81056	3.4131	0.83491		10.74	-0.08951	10.74	-0.21654
3.41628	0.80702	3.41628	0.83016		10.75	-0.08659	10.75	-0.21177
3.41946	0.80355	3.41946	0.82565		10.76	-0.08357	10.76	-0.20696
3.42263	0.80009	3.42263	0.821		10.77	-0.08049	10.77	-0.20211
3.42581	0.79696	3.42581	0.81652		10.78	-0.07731	10.78	-0.19723
3.42899	0.79386	3.42899	0.81199		10.79	-0.07406	10.79	-0.19231
3.43217	0.79092	3.43217	0.80764		10.8	-0.07075	10.8	-0.18736
3.43535	0.78775	3.43535	0.80297		10.81	-0.06737	10.81	-0.18235
3.43852	0.78466	3.43852	0.79843		10.82	-0.06393	10.82	-0.1773
3.4417	0.78162	3.4417	0.79388		10.83	-0.06044	10.83	-0.17217
3.44488	0.77872	3.44488	0.78946		10.84	-0.0569	10.84	-0.16696
3.44806	0.77603	3.44806	0.78545		10.85	-0.05332	10.85	-0.16165
3.45124	0.77321	3.45124	0.78123		10.86	-0.0497	10.86	-0.15623
3.45441	0.77041	3.45441	0.77719		10.87	-0.04605	10.87	-0.15065
3.45759	0.76753	3.45759	0.77287		10.88	-0.04238	10.88	-0.14491
3.46077	0.76477	3.46077	0.76871		10.89	-0.03869	10.89	-0.139
3.46395	0.76217	3.46395	0.76463		10.9	-0.03498	10.9	-0.13286
3.46713	0.75971	3.46713	0.76065		10.91	-0.03127	10.91	-0.12648
3.4703	0.75733	3.4703	0.75664		10.92	-0.02755	10.92	-0.11986
3.47348	0.75491	3.47348	0.75265		10.93	-0.02383	10.93	-0.11295
3.47666	0.75246	3.47666	0.74894		10.94	-0.02012	10.94	-0.10574
3.47984	0.75	3.47984	0.74535		10.95	-0.01641	10.95	-0.09825
3.48301	0.74755	3.48301	0.74197		10.96	-0.01272	10.96	-0.09041
3.48619	0.74498	3.48619	0.73845		10.97	-0.00905	10.97	-0.08224
3.48937	0.74249	3.48937	0.73503		10.98	-0.00539	10.98	-0.07376
3.49255	0.73997	3.49255	0.73152		10.99	-0.00175	10.99	-0.06494
3.49573	0.73759	3.49573	0.72818		11	0.00187	11	-0.05577
3.4989	0.73537	3.4989	0.72487		11.01	0.00546	11.01	-0.04631
3.50208	0.73316	3.50208	0.72169		11.02	0.00903	11.02	-0.03654
3.50526	0.73103	3.50526	0.71857		11.03	0.01257	11.03	-0.02646
3.50844	0.72891	3.50844	0.71549		11.04	0.01608	11.04	-0.01614
3.51162	0.72696	3.51162	0.7126		11.05	0.01956	11.05	-0.00558
3.51479	0.72493	3.51479	0.70952		11.06	0.02302	11.06	0.0052
3.51797	0.72306	3.51797	0.70658		11.07	0.02644	11.07	0.01614
3.52115	0.72103	3.52115	0.70355		11.08	0.02983	11.08	0.02721
3.52433	0.71914	3.52433	0.70066		11.09	0.0332	11.09	0.03839
3.52751	0.71713	3.52751	0.69782		11.1	0.03653	11.1	0.04963
3.53068	0.71512	3.53068	0.69504		11.11	0.03984	11.11	0.06088
3.53386	0.71315	3.53386	0.69239		11.12	0.04311	11.12	0.07211
3.53704	0.71116	3.53704	0.68976		11.13	0.04635	11.13	0.08328
3.54022	0.70941	3.54022	0.6874		11.14	0.04956	11.14	0.09436
3.5434	0.70764	3.5434	0.68502		11.15	0.05273	11.15	0.10528
3.54657	0.70609	3.54657	0.68283		11.16	0.05587	11.16	0.11603
3.54975	0.70463	3.54975	0.68063		11.17	0.05898	11.17	0.12659
3.55293	0.70322	3.55293	0.67847		11.18	0.06204	11.18	0.13688
3.55611	0.70179	3.55611	0.67633		11.19	0.06507	11.19	0.14692
3.55929	0.7003	3.55929	0.67409		11.2	0.06806	11.2	0.15669
3.56246	0.69885	3.56246	0.67207		11.21	0.071	11.21	0.16612
3.56564	0.69733	3.56564	0.67001		11.22	0.07389	11.22	0.17524
3.56882	0.69606	3.56882	0.66825		11.23	0.07674	11.23	0.18406
3.572	0.69465	3.572	0.66644		11.24	0.07952	11.24	0.19249
3.57517	0.69315	3.57517	0.66469		11.25	0.08225	11.25	0.2006
3.57835	0.69167	3.57835	0.6629		11.26	0.08491	11.26	0.20838
3.58153	0.69024	3.58153	0.66109		11.27	0.0875	11.27	0.21579
3.58471	0.68907	3.58471	0.65928		11.28	0.09002	11.28	0.22287
3.58789	0.68798	3.58789	0.65755		11.29	0.09246	11.29	0.22964
3.59106	0.68698	3.59106	0.65607		11.3	0.09481	11.3	0.23606
3.59424	0.68595	3.59424	0.65471		11.31	0.09707	11.31	0.24218
3.59742	0.68497	3.59742	0.65346		11.32	0.09924	11.32	0.24801
3.6006	0.68393	3.6006	0.65211		11.33	0.10131	11.33	0.25354
3.60378	0.68281	3.60378	0.65071		11.34	0.10326	11.34	0.25878
3.60695	0.68175	3.60695	0.64928		11.35	0.10511	11.35	0.26377
3.61013	0.68062	3.61013	0.64778		11.36	0.10684	11.36	0.26848
3.61331	0.67956	3.61331	0.64638		11.37	0.10844	11.37	0.27293
3.61649	0.67843	3.61649	0.64499		11.38	0.10993	11.38	0.27714
3.61967	0.67734	3.61967	0.64384		11.39	0.11128	11.39	0.28109
3.62284	0.67645	3.62284	0.64287		11.4	0.1125	11.4	0.28479
3.62602	0.67563	3.62602	0.64198		11.41	0.1136	11.41	0.28825
3.6292	0.67494	3.6292	0.64116		11.42	0.11455	11.42	0.29144
3.63238	0.67415	3.63238	0.64028		11.43	0.11536	11.43	0.29435
3.63556	0.67337	3.63556	0.63945		11.44	0.11605	11.44	0.29701
3.63873	0.67255	3.63873	0.63843		11.45	0.1166	11.45	0.29937
3.64191	0.67181	3.64191	0.63745		11.46	0.117	11.46	0.30142
3.64509	0.6711	3.64509	0.63634		11.47	0.11729	11.47	0.30318
3.64827	0.67125	3.64827	0.63594		11.48	0.11744	11.48	0.3046
3.65145	0.67277	3.65145	0.63662		11.49	0.11746	11.49	0.30566
3.65462	0.67253	3.65462	0.63613		11.5	0.11737	11.5	0.30638
3.6578	0.67146	3.6578	0.63501		11.51	0.11716	11.51	0.30673
3.66098	0.66929	3.66098	0.6332		11.52	0.11683	11.52	0.30667
3.66416	0.66716	3.66416	0.63141		11.53	0.1164	11.53	0.30622
3.66733	0.66665	3.66733	0.63077		11.54	0.11587	11.54	0.30538
3.67051	0.66627	3.67051	0.63018		11.55	0.11524	11.55	0.30409
3.67369	0.66583	3.67369	0.62964		11.56	0.11452	11.56	0.3024
3.67687	0.66542	3.67687	0.62922		11.57	0.11372	11.57	0.3003
3.68005	0.66481	3.68005	0.62872		11.58	0.11284	11.58	0.29773
3.68322	0.66418	3.68322	0.62823		11.59	0.11189	11.59	0.29478
3.6864	0.66354	3.6864	0.62773		11.6	0.11087	11.6	0.29144
3.68958	0.66306	3.68958	0.62729		11.61	0.10978	11.61	0.28766
3.69276	0.66274	3.69276	0.62707		11.62	0.10864	11.62	0.28353
3.69594	0.66265	3.69594	0.62694		11.63	0.10744	11.63	0.27906
3.69911	0.66239	3.69911	0.62669		11.64	0.10617	11.64	0.27421
3.70229	0.66208	3.70229	0.62633		11.65	0.10486	11.65	0.26907
3.70547	0.66179	3.70547	0.62578		11.66	0.10349	11.66	0.26366
3.70865	0.66146	3.70865	0.62521		11.67	0.10207	11.67	0.25797
3.71183	0.66144	3.71183	0.62482		11.68	0.10059	11.68	0.25207
3.715	0.66131	3.715	0.62458		11.69	0.09906	11.69	0.24599
3.71818	0.66122	3.71818	0.62458		11.7	0.09746	11.7	0.23973
3.72136	0.66115	3.72136	0.62467		11.71	0.09581	11.71	0.23335
3.72454	0.66101	3.72454	0.62465		11.72	0.09409	11.72	0.22687
3.72772	0.66094	3.72772	0.6245		11.73	0.09229	11.73	0.22033
3.73089	0.66082	3.73089	0.62413		11.74	0.09043	11.74	0.21375
3.73407	0.66082	3.73407	0.62374		11.75	0.08849	11.75	0.20716
3.73725	0.66094	3.73725	0.62364		11.76	0.08646	11.76	0.20059
3.74043	0.66098	3.74043	0.62363		11.77	0.08434	11.77	0.19405
3.74361	0.66095	3.74361	0.62363		11.78	0.08214	11.78	0.18755
3.74678	0.66085	3.74678	0.62369		11.79	0.07984	11.79	0.18113
3.74996	0.66087	3.74996	0.62387		11.8	0.07744	11.8	0.17478
3.75314	0.66097	3.75314	0.62411		11.81	0.07494	11.81	0.16852
3.75632	0.66106	3.75632	0.62437		11.82	0.07234	11.82	0.16234
3.7595	0.66125	3.7595	0.62449		11.83	0.06964	11.83	0.15626
3.76267	0.66151	3.76267	0.6246		11.84	0.06685	11.84	0.15025
3.76585	0.66171	3.76585	0.62471		11.85	0.06396	11.85	0.14433
3.76903	0.6618	3.76903	0.62484		11.86	0.06097	11.86	0.13849
3.77221	0.66179	3.77221	0.62493		11.87	0.0579	11.87	0.1327
3.77538	0.66182	3.77538	0.62501		11.88	0.05474	11.88	0.12697
3.77856	0.66203	3.77856	0.62516		11.89	0.0515	11.89	0.12127
3.78174	0.66224	3.78174	0.62532		11.9	0.04821	11.9	0.1156
3.78492	0.66249	3.78492	0.62555		11.91	0.04485	11.91	0.10993
3.7881	0.6627	3.7881	0.62584		11.92	0.04145	11.92	0.10426
3.79127	0.66299	3.79127	0.62628		11.93	0.03802	11.93	0.09857
3.79445	0.66337	3.79445	0.62671		11.94	0.03456	11.94	0.09285
3.79763	0.66372	3.79763	0.62711		11.95	0.03109	11.95	0.08708
3.80081	0.66412	3.80081	0.62742		11.96	0.02763	11.96	0.08126
3.80399	0.66448	3.80399	0.62761		11.97	0.02418	11.97	0.07538
3.80716	0.66491	3.80716	0.62789		11.98	0.02077	11.98	0.06943
3.81034	0.66538	3.81034	0.62833		11.99	0.01739	11.99	0.06342
3.81352	0.66595	3.81352	0.62889		12	0.01407	12	0.05733
3.8167	0.66647	3.8167	0.6296		12.01	0.01082	12.01	0.05117
3.81988	0.66721	3.81988	0.63032		12.02	0.00765	12.02	0.04495
3.82305	0.66785	3.82305	0.63101		12.03	0.00455	12.03	0.03867
3.82623	0.66858	3.82623	0.63172		12.04	0.00156	12.04	0.03234
3.82941	0.66926	3.82941	0.63248		12.05	-0.00134	12.05	0.02598
3.83259	0.66994	3.83259	0.63323		12.06	-0.00414	12.06	0.01958
3.83577	0.67067	3.83577	0.63405		12.07	-0.00682	12.07	0.01317
3.83894	0.67141	3.83894	0.63488		12.08	-0.0094	12.08	0.00677
3.84212	0.6721	3.84212	0.63573		12.09	-0.01187	12.09	0.000375083
3.8453	0.67278	3.8453	0.6365		12.1	-0.01423	12.1	-0.00598
3.84848	0.67351	3.84848	0.63731		12.11	-0.01649	12.11	-0.0123
3.85166	0.67426	3.85166	0.638		12.12	-0.01866	12.12	-0.01855
3.85483	0.67492	3.85483	0.63872		12.13	-0.02073	12.13	-0.02473
3.85801	0.67556	3.85801	0.63939		12.14	-0.02273	12.14	-0.03083
3.86119	0.67607	3.86119	0.63999		12.15	-0.02466	12.15	-0.03683
3.86437	0.67671	3.86437	0.64068		12.16	-0.02652	12.16	-0.04273
3.86754	0.67735	3.86754	0.64129		12.17	-0.02833	12.17	-0.04851
3.87072	0.6779	3.87072	0.64194		12.18	-0.0301	12.18	-0.05419
3.8739	0.67854	3.8739	0.64259		12.19	-0.03185	12.19	-0.05974
3.87708	0.67914	3.87708	0.64336		12.2	-0.03358	12.2	-0.06518
3.88026	0.67997	3.88026	0.64424		12.21	-0.0353	12.21	-0.0705
3.88343	0.68081	3.88343	0.64522		12.22	-0.03703	12.22	-0.07571
3.88661	0.68169	3.88661	0.64621		12.23	-0.03878	12.23	-0.08081
3.88979	0.68258	3.88979	0.6473		12.24	-0.04054	12.24	-0.08582
3.89297	0.68348	3.89297	0.64835		12.25	-0.04234	12.25	-0.09073
3.89615	0.68439	3.89615	0.64945		12.26	-0.04417	12.26	-0.09557
3.89932	0.68526	3.89932	0.65054		12.27	-0.04604	12.27	-0.10033
3.9025	0.68624	3.9025	0.65171		12.28	-0.04795	12.28	-0.10503
3.90568	0.68734	3.90568	0.65301		12.29	-0.0499	12.29	-0.10968
3.90886	0.68842	3.90886	0.65426		12.3	-0.05189	12.3	-0.11429
3.91204	0.68954	3.91204	0.65537		12.31	-0.05391	12.31	-0.11887
3.91521	0.69061	3.91521	0.65652		12.32	-0.05596	12.32	-0.12342
3.91839	0.6917	3.91839	0.65777		12.33	-0.05802	12.33	-0.12795
3.92157	0.69279	3.92157	0.65917		12.34	-0.0601	12.34	-0.13246
3.92475	0.69386	3.92475	0.66073		12.35	-0.06217	12.35	-0.13696
3.92793	0.695	3.92793	0.66221		12.36	-0.06423	12.36	-0.14144
3.9311	0.69616	3.9311	0.66375		12.37	-0.06626	12.37	-0.14591
3.93428	0.69741	3.93428	0.66541		12.38	-0.06825	12.38	-0.15036
3.93746	0.69859	3.93746	0.66713		12.39	-0.07018	12.39	-0.15478
3.94064	0.69968	3.94064	0.66896		12.4	-0.07204	12.4	-0.15916
3.94382	0.70069	3.94382	0.6705		12.41	-0.07381	12.41	-0.16349
3.94699	0.70168	3.94699	0.67199		12.42	-0.07549	12.42	-0.16777
3.95017	0.70269	3.95017	0.67339		12.43	-0.07705	12.43	-0.17197
3.95335	0.7038	3.95335	0.67487		12.44	-0.07847	12.44	-0.17607
3.95653	0.705	3.95653	0.67655		12.45	-0.07976	12.45	-0.18007
3.9597	0.7063	3.9597	0.67818		12.46	-0.08091	12.46	-0.18395
3.96288	0.70769	3.96288	0.67983		12.47	-0.08189	12.47	-0.18768
3.96606	0.70923	3.96606	0.68146		12.48	-0.08271	12.48	-0.19125
3.96924	0.71078	3.96924	0.68319		12.49	-0.08337	12.49	-0.19466
3.97242	0.71224	3.97242	0.68489		12.5	-0.08385	12.5	-0.19786
3.97559	0.71371	3.97559	0.68672		12.51	-0.08417	12.51	-0.20087
3.97877	0.71497	3.97877	0.68854		12.52	-0.08433	12.52	-0.20367
3.98195	0.7163	3.98195	0.69046		12.53	-0.08431	12.53	-0.20621
3.98513	0.71766	3.98513	0.69228		12.54	-0.08414	12.54	-0.20854
3.98831	0.71903	3.98831	0.69414		12.55	-0.08384	12.55	-0.21064
3.99148	0.72052	3.99148	0.69606		12.56	-0.08339	12.56	-0.21246
3.99466	0.72175	3.99466	0.69797		12.57	-0.08282	12.57	-0.21406
3.99784	0.72308	3.99784	0.70012		12.58	-0.08215	12.58	-0.21542
4.00102	0.72439	4.00102	0.70216		12.59	-0.08138	12.59	-0.21652
4.0042	0.72591	4.0042	0.70425		12.6	-0.08053	12.6	-0.2174
4.00737	0.72746	4.00737	0.7062		12.61	-0.07962	12.61	-0.21807
4.01055	0.72909	4.01055	0.70798		12.62	-0.07866	12.62	-0.2185
4.01373	0.73078	4.01373	0.70987		12.63	-0.07766	12.63	-0.21874
4.01691	0.73254	4.01691	0.71174		12.64	-0.07666	12.64	-0.2188
4.02009	0.73437	4.02009	0.7138		12.65	-0.07565	12.65	-0.21868
4.02326	0.73616	4.02326	0.71588		12.66	-0.07464	12.66	-0.2184
4.02644	0.73786	4.02644	0.71793		12.67	-0.07366	12.67	-0.21798
4.02962	0.73947	4.02962	0.71986		12.68	-0.07272	12.68	-0.21743
4.0328	0.74104	4.0328	0.72179		12.69	-0.07181	12.69	-0.21676
4.03598	0.74261	4.03598	0.72359		12.7	-0.07095	12.7	-0.21599
4.03915	0.74418	4.03915	0.72557		12.71	-0.07013	12.71	-0.21513
4.04233	0.74582	4.04233	0.7277		12.72	-0.06937	12.72	-0.21419
4.04551	0.74754	4.04551	0.72997		12.73	-0.06866	12.73	-0.21317
4.04869	0.74936	4.04869	0.73251		12.74	-0.06799	12.74	-0.21209
4.05186	0.75096	4.05186	0.7346		12.75	-0.06737	12.75	-0.21094
4.05504	0.75252	4.05504	0.7366		12.76	-0.06678	12.76	-0.20973
4.05822	0.75415	4.05822	0.7384		12.77	-0.06622	12.77	-0.20845
4.0614	0.75596	4.0614	0.74052		12.78	-0.06567	12.78	-0.20711
4.06458	0.75788	4.06458	0.74273		12.79	-0.06513	12.79	-0.20569
4.06775	0.75969	4.06775	0.7448		12.8	-0.06459	12.8	-0.20418
4.07093	0.76141	4.07093	0.74674		12.81	-0.06402	12.81	-0.20258
4.07411	0.76307	4.07411	0.74856		12.82	-0.06342	12.82	-0.20088
4.07729	0.76494	4.07729	0.75065		12.83	-0.06278	12.83	-0.19907
4.08047	0.76694	4.08047	0.75282		12.84	-0.06207	12.84	-0.19711
4.08364	0.76899	4.08364	0.75506		12.85	-0.06129	12.85	-0.19502
4.08682	0.77079	4.08682	0.75713		12.86	-0.06043	12.86	-0.19278
4.09	0.7726	4.09	0.75913		12.87	-0.05947	12.87	-0.19035
4.09318	0.77431	4.09318	0.76101		12.88	-0.05841	12.88	-0.18775
4.09636	0.77615	4.09636	0.76306		12.89	-0.05724	12.89	-0.18496
4.09953	0.77806	4.09953	0.76512		12.9	-0.05594	12.9	-0.18195
4.10271	0.77993	4.10271	0.76714		12.91	-0.05453	12.91	-0.17874
4.10589	0.78194	4.10589	0.76912		12.92	-0.053	12.92	-0.17531
4.10907	0.78385	4.10907	0.77095		12.93	-0.05134	12.93	-0.17165
4.11225	0.78584	4.11225	0.77291		12.94	-0.04957	12.94	-0.16777
4.11542	0.7878	4.11542	0.77478		12.95	-0.04769	12.95	-0.16368
4.1186	0.78981	4.1186	0.77669		12.96	-0.04569	12.96	-0.15935
4.12178	0.792	4.12178	0.7786		12.97	-0.04361	12.97	-0.15482
4.12496	0.79415	4.12496	0.78047		12.98	-0.04144	12.98	-0.15009
4.12814	0.79632	4.12814	0.78239		12.99	-0.03918	12.99	-0.14516
4.13131	0.79829	4.13131	0.78417		13	-0.03687	13	-0.14005
4.13449	0.80038	4.13449	0.78597		13.01	-0.03451	13.01	-0.1348
4.13767	0.80243	4.13767	0.78785		13.02	-0.03212	13.02	-0.12937
4.14085	0.8046	4.14085	0.78982		13.03	-0.02971	13.03	-0.12383
4.14402	0.80683	4.14402	0.79159		13.04	-0.0273	13.04	-0.11818
4.1472	0.80903	4.1472	0.79325		13.05	-0.0249	13.05	-0.11242
4.15038	0.81125	4.15038	0.79489		13.06	-0.02253	13.06	-0.1066
4.15356	0.8133	4.15356	0.79646		13.07	-0.02019	13.07	-0.10072
4.15674	0.81528	4.15674	0.79826		13.08	-0.01791	13.08	-0.09479
4.15991	0.81723	4.15991	0.80012		13.09	-0.01569	13.09	-0.08884
4.16309	0.81921	4.16309	0.80207		13.1	-0.01353	13.1	-0.08288
4.16627	0.82123	4.16627	0.80405		13.11	-0.01145	13.11	-0.07691
4.16945	0.8233	4.16945	0.80593		13.12	-0.00945	13.12	-0.07096
4.17263	0.82546	4.17263	0.80755		13.13	-0.00753	13.13	-0.06502
4.1758	0.82774	4.1758	0.80933		13.14	-0.0057	13.14	-0.05909
4.17898	0.83006	4.17898	0.8111		13.15	-0.00396	13.15	-0.0532
4.18216	0.83226	4.18216	0.81305		13.16	-0.00228	13.16	-0.04732
4.18534	0.8344	4.18534	0.8149		13.17	-0.000688937	13.17	-0.04146
4.18852	0.83655	4.18852	0.81651		13.18	0.000838504	13.18	-0.03562
4.19169	0.83886	4.19169	0.818		13.19	0.00231	13.19	-0.02978
4.19487	0.84108	4.19487	0.8193		13.2	0.00373	13.2	-0.02395
4.19805	0.84318	4.19805	0.82068		13.21	0.00511	13.21	-0.0181
4.20123	0.84525	4.20123	0.82215		13.22	0.00647	13.22	-0.01224
4.20441	0.84725	4.20441	0.8236		13.23	0.00781	13.23	-0.00634
4.20758	0.84936	4.20758	0.82525		13.24	0.00915	13.24	-0.000403422
4.21076	0.85152	4.21076	0.82699		13.25	0.01049	13.25	0.00559
4.21394	0.85373	4.21394	0.82888		13.26	0.01186	13.26	0.01164
4.21712	0.85592	4.21712	0.83066		13.27	0.01325	13.27	0.01776
4.2203	0.85826	4.2203	0.8324		13.28	0.01468	13.28	0.02395
4.22347	0.86062	4.22347	0.83391		13.29	0.01616	13.29	0.03023
4.22665	0.86315	4.22665	0.83558		13.3	0.01769	13.3	0.03659
4.22983	0.8656	4.22983	0.83719		13.31	0.01928	13.31	0.04303
4.23301	0.86807	4.23301	0.8391		13.32	0.02092	13.32	0.04954
4.23619	0.87047	4.23619	0.84098		13.33	0.02263	13.33	0.05613
4.23936	0.87271	4.23936	0.84284		13.34	0.02439	13.34	0.06278
4.24254	0.87487	4.24254	0.84457		13.35	0.0262	13.35	0.06947
4.24572	0.87707	4.24572	0.84629		13.36	0.02807	13.36	0.0762
4.2489	0.87926	4.2489	0.84794		13.37	0.02998	13.37	0.08294
4.25207	0.88146	4.25207	0.84965		13.38	0.03192	13.38	0.08967
4.25525	0.88373	4.25525	0.85134		13.39	0.03389	13.39	0.09637
4.25843	0.88599	4.25843	0.85304		13.4	0.03586	13.4	0.10302
4.26161	0.88823	4.26161	0.85471		13.41	0.03784	13.41	0.10959
4.26479	0.89045	4.26479	0.85644		13.42	0.03979	13.42	0.11604
4.26796	0.89255	4.26796	0.85796		13.43	0.04172	13.43	0.12237
4.27114	0.8948	4.27114	0.85987		13.44	0.04361	13.44	0.12854
4.27432	0.89716	4.27432	0.86177		13.45	0.04543	13.45	0.1345
4.2775	0.89972	4.2775	0.86376		13.46	0.04718	13.46	0.14027
4.28068	0.90218	4.28068	0.8658		13.47	0.04886	13.47	0.14581
4.28385	0.90444	4.28385	0.86752		13.48	0.05042	13.48	0.15107
4.28703	0.90658	4.28703	0.86923		13.49	0.05189	13.49	0.15607
4.29021	0.90864	4.29021	0.87087		13.5	0.05324	13.5	0.1608
4.29339	0.91093	4.29339	0.87271		13.51	0.05446	13.51	0.16521
4.29657	0.91338	4.29657	0.87477		13.52	0.05555	13.52	0.16932
4.29974	0.91608	4.29974	0.87699		13.53	0.05651	13.53	0.17314
4.30292	0.91878	4.30292	0.87912		13.54	0.05733	13.54	0.17663
4.3061	0.92143	4.3061	0.88115		13.55	0.05801	13.55	0.17983
4.30928	0.92383	4.30928	0.88294		13.56	0.05857	13.56	0.18274
4.31246	0.92608	4.31246	0.88488		13.57	0.05898	13.57	0.18535
4.31563	0.92823	4.31563	0.8868		13.58	0.05928	13.58	0.1877
4.31881	0.93042	4.31881	0.88889		13.59	0.05946	13.59	0.18981
4.32199	0.93267	4.32199	0.89113		13.6	0.05953	13.6	0.19168
4.32517	0.93482	4.32517	0.89312		13.61	0.0595	13.61	0.19334
4.32835	0.93708	4.32835	0.89516		13.62	0.05939	13.62	0.19483
4.33152	0.9393	4.33152	0.897		13.63	0.0592	13.63	0.19615
4.3347	0.94164	4.3347	0.89898		13.64	0.05895	13.64	0.19733
4.33788	0.94394	4.33788	0.90111		13.65	0.05865	13.65	0.1984
4.34106	0.9463	4.34106	0.90353		13.66	0.05831	13.66	0.19939
4.34423	0.94871	4.34423	0.90614		13.67	0.05795	13.67	0.20031
4.34741	0.95102	4.34741	0.90858		13.68	0.05757	13.68	0.20118
4.35059	0.95343	4.35059	0.91102		13.69	0.05719	13.69	0.20202
4.35377	0.95564	4.35377	0.91328		13.7	0.05681	13.7	0.20284
4.35695	0.95796	4.35695	0.91562		13.71	0.05644	13.71	0.20366
4.36012	0.96032	4.36012	0.9181		13.72	0.0561	13.72	0.20447
4.3633	0.96272	4.3633	0.92062		13.73	0.05577	13.73	0.20529
4.36648	0.96522	4.36648	0.92336		13.74	0.05548	13.74	0.20611
4.36966	0.96766	4.36966	0.92617		13.75	0.05521	13.75	0.20692
4.37284	0.97003	4.37284	0.92884		13.76	0.05496	13.76	0.20772
4.37601	0.97233	4.37601	0.93145		13.77	0.05475	13.77	0.20849
4.37919	0.97462	4.37919	0.93411		13.78	0.05455	13.78	0.20922
4.38237	0.97684	4.38237	0.93663		13.79	0.05436	13.79	0.20988
4.38555	0.97915	4.38555	0.93912		13.8	0.05419	13.8	0.21047
4.38873	0.98125	4.38873	0.94165		13.81	0.05401	13.81	0.21094
4.3919	0.98346	4.3919	0.94429		13.82	0.05383	13.82	0.21126
4.39508	0.98566	4.39508	0.94722		13.83	0.05363	13.83	0.21143
4.39826	0.98795	4.39826	0.95033		13.84	0.05341	13.84	0.21142
4.40144	0.99038	4.40144	0.95345		13.85	0.05314	13.85	0.21116
4.40462	0.99262	4.40462	0.9564		13.86	0.05283	13.86	0.21067
4.40779	0.99477	4.40779	0.9593		13.87	0.05247	13.87	0.20993
4.41097	0.99687	4.41097	0.96236		13.88	0.05204	13.88	0.20885
4.41415	0.99894	4.41415	0.96557		13.89	0.05154	13.89	0.20748
4.41733	1.001	4.41733	0.96881		13.9	0.05096	13.9	0.2058
4.42051	1.00296	4.42051	0.97178		13.91	0.05029	13.91	0.20373
4.42368	1.005	4.42368	0.97468		13.92	0.04954	13.92	0.20132
4.42686	1.00722	4.42686	0.97766		13.93	0.04871	13.93	0.19858
4.43004	1.00946	4.43004	0.98093		13.94	0.04777	13.94	0.19543
4.43322	1.01179	4.43322	0.9843		13.95	0.04675	13.95	0.19193
4.43639	1.014	4.43639	0.98778		13.96	0.04565	13.96	0.1881
4.43957	1.01612	4.43957	0.99115		13.97	0.04446	13.97	0.1839
4.44275	1.01838	4.44275	0.99458		13.98	0.04319	13.98	0.17938
4.44593	1.02047	4.44593	0.99785		13.99	0.04185	13.99	0.17456
4.44911	1.02261	4.44911	1.00111		14	0.04045	14	0.16944
4.45228	1.02478	4.45228	1.00439		14.01	0.03899	14.01	0.16405
4.45546	1.02705	4.45546	1.00782		14.02	0.0375	14.02	0.15844
4.45864	1.02945	4.45864	1.01131		14.03	0.03596	14.03	0.15261
4.46182	1.03179	4.46182	1.01501		14.04	0.0344	14.04	0.1466
4.465	1.03395	4.465	1.01878		14.05	0.03284	14.05	0.14046
4.46817	1.03605	4.46817	1.02257		14.06	0.03127	14.06	0.13419
4.47135	1.03814	4.47135	1.0263		14.07	0.0297	14.07	0.12782
4.47453	1.0402	4.47453	1.03012		14.08	0.02816	14.08	0.12141
4.47771	1.04218	4.47771	1.03382		14.09	0.02664	14.09	0.11496
4.48089	1.04421	4.48089	1.03769		14.1	0.02515	14.1	0.1085
4.48406	1.04613	4.48406	1.04162		14.11	0.0237	14.11	0.10205
4.48724	1.04818	4.48724	1.04575		14.12	0.0223	14.12	0.09564
4.49042	1.05033	4.49042	1.05005		14.13	0.02094	14.13	0.08927
4.4936	1.05243	4.4936	1.05424		14.14	0.01963	14.14	0.08296
4.49678	1.05466	4.49678	1.05845		14.15	0.01836	14.15	0.07672
4.49995	1.05681	4.49995	1.06255		14.16	0.01715	14.16	0.07055
4.50313	1.05881	4.50313	1.06664		14.17	0.01597	14.17	0.06446
4.50631	1.06076	4.50631	1.07056		14.18	0.01483	14.18	0.05843
4.50949	1.06248	4.50949	1.07453		14.19	0.01372	14.19	0.05248
4.51267	1.06413	4.51267	1.07856		14.2	0.01264	14.2	0.04659
4.51584	1.06583	4.51584	1.08264		14.21	0.01157	14.21	0.04074
4.51902	1.0676	4.51902	1.08678		14.22	0.01051	14.22	0.03494
4.5222	1.06933	4.5222	1.09086		14.23	0.00944	14.23	0.02916
4.52538	1.07112	4.52538	1.09519		14.24	0.00837	14.24	0.02339
4.52855	1.07294	4.52855	1.09936		14.25	0.00727	14.25	0.01762
4.53173	1.07491	4.53173	1.10364		14.26	0.00613	14.26	0.01184
4.53491	1.07698	4.53491	1.10785		14.27	0.00496	14.27	0.00603
4.53809	1.07911	4.53809	1.1121		14.28	0.00374	14.28	0.000167926
4.54127	1.08117	4.54127	1.11631		14.29	0.00246	14.29	-0.00574
4.54444	1.08314	4.54444	1.12058		14.3	0.00113	14.3	-0.0117
4.54762	1.08513	4.54762	1.12481		14.31	-0.000283672	14.31	-0.01774
4.5508	1.08709	4.5508	1.12897		14.32	-0.00176	14.32	-0.02384
4.55398	1.08909	4.55398	1.13326		14.33	-0.0033	14.33	-0.03
4.55716	1.09092	4.55716	1.1374		14.34	-0.00491	14.34	-0.03623
4.56033	1.09265	4.56033	1.14159		14.35	-0.00659	14.35	-0.04252
4.56351	1.09437	4.56351	1.14581		14.36	-0.00833	14.36	-0.04886
4.56669	1.09592	4.56669	1.14996		14.37	-0.01013	14.37	-0.05523
4.56987	1.09753	4.56987	1.15428		14.38	-0.01198	14.38	-0.06161
4.57305	1.09934	4.57305	1.15851		14.39	-0.01386	14.39	-0.068
4.57622	1.10115	4.57622	1.16279		14.4	-0.01578	14.4	-0.07437
4.5794	1.10287	4.5794	1.16674		14.41	-0.01771	14.41	-0.08069
4.58258	1.10433	4.58258	1.17051		14.42	-0.01964	14.42	-0.08695
4.58576	1.10616	4.58576	1.17439		14.43	-0.02156	14.43	-0.09311
4.58894	1.10817	4.58894	1.17865		14.44	-0.02346	14.44	-0.09916
4.59211	1.11015	4.59211	1.18302		14.45	-0.02532	14.45	-0.10507
4.59529	1.11184	4.59529	1.18744		14.46	-0.02713	14.46	-0.1108
4.59847	1.1132	4.59847	1.19153		14.47	-0.02886	14.47	-0.11634
4.60165	1.1148	4.60165	1.19558		14.48	-0.03052	14.48	-0.12168
4.60483	1.1165	4.60483	1.19961		14.49	-0.03209	14.49	-0.12677
4.608	1.11821	4.608	1.20351		14.5	-0.03354	14.5	-0.13161
4.61118	1.11986	4.61118	1.2074		14.51	-0.03489	14.51	-0.1362
4.61436	1.12148	4.61436	1.21093		14.52	-0.03611	14.52	-0.1405
4.61754	1.12317	4.61754	1.21454		14.53	-0.0372	14.53	-0.1445
4.62071	1.1249	4.62071	1.21799		14.54	-0.03816	14.54	-0.14823
4.62389	1.12651	4.62389	1.22146		14.55	-0.03898	14.55	-0.15165
4.62707	1.12816	4.62707	1.22503		14.56	-0.03965	14.56	-0.15477
4.63025	1.12986	4.63025	1.22838		14.57	-0.0402	14.57	-0.15762
4.63343	1.13169	4.63343	1.2319		14.58	-0.0406	14.58	-0.16018
4.6366	1.13359	4.6366	1.23505		14.59	-0.04088	14.59	-0.16246
4.63978	1.13542	4.63978	1.23818		14.6	-0.04104	14.6	-0.16449
4.64296	1.13716	4.64296	1.24124		14.61	-0.04108	14.61	-0.16628
4.64614	1.13867	4.64614	1.24427		14.62	-0.04101	14.62	-0.16783
4.64932	1.14012	4.64932	1.2474		14.63	-0.04086	14.63	-0.16918
4.65249	1.14136	4.65249	1.2504		14.64	-0.04062	14.64	-0.17035
4.65567	1.14262	4.65567	1.25358		14.65	-0.04032	14.65	-0.17133
4.65885	1.14375	4.65885	1.25661		14.66	-0.03996	14.66	-0.17216
4.66203	1.14498	4.66203	1.25959		14.67	-0.03956	14.67	-0.17287
4.66521	1.14626	4.66521	1.26221		14.68	-0.03914	14.68	-0.17344
4.66838	1.14756	4.66838	1.26474		14.69	-0.03871	14.69	-0.17393
4.67156	1.14898	4.67156	1.26719		14.7	-0.03827	14.7	-0.17432
4.67474	1.15036	4.67474	1.26965		14.71	-0.03786	14.71	-0.17464
4.67792	1.15188	4.67792	1.27207		14.72	-0.03747	14.72	-0.17489
4.6811	1.15311	4.6811	1.27408		14.73	-0.03711	14.73	-0.17508
4.68427	1.1543	4.68427	1.27601		14.74	-0.0368	14.74	-0.17522
4.68745	1.15551	4.68745	1.27792		14.75	-0.03655	14.75	-0.1753
4.69063	1.15684	4.69063	1.2801		14.76	-0.03635	14.76	-0.17533
4.69381	1.15844	4.69381	1.28235		14.77	-0.03622	14.77	-0.1753
4.69699	1.15983	4.69699	1.28435		14.78	-0.03616	14.78	-0.1752
4.70016	1.16101	4.70016	1.28585		14.79	-0.03616	14.79	-0.17504
4.70334	1.16204	4.70334	1.28723		14.8	-0.03624	14.8	-0.17478
4.70652	1.16318	4.70652	1.28873		14.81	-0.03638	14.81	-0.17444
4.7097	1.16437	4.7097	1.29042		14.82	-0.03657	14.82	-0.174
4.71288	1.16575	4.71288	1.29218		14.83	-0.03683	14.83	-0.17342
4.71605	1.1671	4.71605	1.2938		14.84	-0.03713	14.84	-0.17272
4.71923	1.16842	4.71923	1.29538		14.85	-0.03748	14.85	-0.17189
4.72241	1.16961	4.72241	1.29662		14.86	-0.03786	14.86	-0.17088
4.72559	1.17074	4.72559	1.29778		14.87	-0.03826	14.87	-0.1697
4.72876	1.17181	4.72876	1.29891		14.88	-0.03867	14.88	-0.16836
4.73194	1.17294	4.73194	1.30006		14.89	-0.03908	14.89	-0.16681
4.73512	1.17412	4.73512	1.30139		14.9	-0.03948	14.9	-0.16506
4.7383	1.17526	4.7383	1.3027		14.91	-0.03987	14.91	-0.16313
4.74148	1.17639	4.74148	1.30402		14.92	-0.04022	14.92	-0.16098
4.74465	1.1773	4.74465	1.30504		14.93	-0.04053	14.93	-0.15863
4.74783	1.17824	4.74783	1.30585		14.94	-0.04079	14.94	-0.15608
4.75101	1.17913	4.75101	1.30641		14.95	-0.04098	14.95	-0.15333
4.75419	1.18012	4.75419	1.30686		14.96	-0.04111	14.96	-0.15039
4.75737	1.18122	4.75737	1.30749		14.97	-0.04116	14.97	-0.14727
4.76054	1.18243	4.76054	1.30839		14.98	-0.04113	14.98	-0.14398
4.76372	1.18355	4.76372	1.30914		14.99	-0.04101	14.99	-0.14052
4.7669	1.18446	4.7669	1.30986		15	-0.0408	15	-0.13693
4.77008	1.18529	4.77008	1.31029		15.01	-0.0405	15.01	-0.13321
4.77326	1.18626	4.77326	1.3105		15.02	-0.04009	15.02	-0.12937
4.77643	1.18737	4.77643	1.31061		15.03	-0.03959	15.03	-0.12543
4.77961	1.18849	4.77961	1.31054		15.04	-0.039	15.04	-0.12142
4.78279	1.1895	4.78279	1.31047		15.05	-0.03831	15.05	-0.11734
4.78597	1.19059	4.78597	1.31066		15.06	-0.03753	15.06	-0.11321
4.78915	1.19146	4.78915	1.31091		15.07	-0.03666	15.07	-0.10905
4.79232	1.1924	4.79232	1.31122		15.08	-0.03571	15.08	-0.10486
4.7955	1.19325	4.7955	1.3115		15.09	-0.03468	15.09	-0.10065
4.79868	1.19388	4.79868	1.31149		15.1	-0.03358	15.1	-0.09645
4.80186	1.19465	4.80186	1.31158		15.11	-0.03241	15.11	-0.09225
4.80504	1.19535	4.80504	1.31139		15.12	-0.03119	15.12	-0.08805
4.80821	1.19605	4.80821	1.3113		15.13	-0.02991	15.13	-0.08387
4.81139	1.1967	4.81139	1.31125		15.14	-0.02859	15.14	-0.0797
4.81457	1.19724	4.81457	1.31117		15.15	-0.02723	15.15	-0.07554
4.81775	1.19746	4.81775	1.31106		15.16	-0.02584	15.16	-0.07139
4.82092	1.1975	4.82092	1.31096		15.17	-0.02443	15.17	-0.06724
4.8241	1.1975	4.8241	1.31075		15.18	-0.02299	15.18	-0.06309
4.82728	1.19767	4.82728	1.31056		15.19	-0.02156	15.19	-0.05893
4.83046	1.19817	4.83046	1.31035		15.2	-0.02011	15.2	-0.05476
4.83364	1.19898	4.83364	1.3103		15.21	-0.01867	15.21	-0.05056
4.83681	1.19987	4.83681	1.31023		15.22	-0.01723	15.22	-0.04633
4.83999	1.20076	4.83999	1.31017		15.23	-0.01581	15.23	-0.04206
4.84317	1.20149	4.84317	1.30992		15.24	-0.01441	15.24	-0.03774
4.84635	1.20201	4.84635	1.30942		15.25	-0.01302	15.25	-0.03338
4.84953	1.20234	4.84953	1.30874		15.26	-0.01167	15.26	-0.02895
4.8527	1.20279	4.8527	1.30816		15.27	-0.01034	15.27	-0.02447
4.85588	1.2034	4.85588	1.30774		15.28	-0.00904	15.28	-0.01993
4.85906	1.204	4.85906	1.30735		15.29	-0.00777	15.29	-0.01532
4.86224	1.20438	4.86224	1.30688		15.3	-0.00654	15.3	-0.01067
4.86542	1.20454	4.86542	1.30616		15.31	-0.00535	15.31	-0.00597
4.86859	1.20473	4.86859	1.30561		15.32	-0.00419	15.32	-0.00123
4.87177	1.20489	4.87177	1.30504		15.33	-0.00308	15.33	0.00353
4.87495	1.20525	4.87495	1.30453		15.34	-0.002	15.34	0.00832
4.87813	1.20553	4.87813	1.30396		15.35	-0.000955772	15.35	0.0131
4.88131	1.20581	4.88131	1.30344		15.36	4.60911e-05	15.36	0.01787
4.88448	1.2061	4.88448	1.30291		15.37	0.00101	15.37	0.02261
4.88766	1.20604	4.88766	1.30224		15.38	0.00194	15.38	0.02729
4.89084	1.20593	4.89084	1.30148		15.39	0.00283	15.39	0.0319
4.89402	1.20581	4.89402	1.30073		15.4	0.0037	15.4	0.03642
4.8972	1.20579	4.8972	1.30007		15.41	0.00452	15.41	0.04083
4.90037	1.20581	4.90037	1.29936		15.42	0.00532	15.42	0.04511
4.90355	1.20587	4.90355	1.2984		15.43	0.0061	15.43	0.04925
4.90673	1.20583	4.90673	1.29727		15.44	0.00685	15.44	0.05322
4.90991	1.20595	4.90991	1.29601		15.45	0.00757	15.45	0.05701
4.91308	1.20593	4.91308	1.29475		15.46	0.00828	15.46	0.06062
4.91626	1.20573	4.91626	1.2934		15.47	0.00898	15.47	0.06403
4.91944	1.20543	4.91944	1.29222		15.48	0.00966	15.48	0.06722
4.92262	1.20521	4.92262	1.291		15.49	0.01034	15.49	0.07021
4.9258	1.20498	4.9258	1.2897		15.5	0.01101	15.5	0.073
4.92897	1.20488	4.92897	1.28839		15.51	0.01168	15.51	0.07556
4.93215	1.20454	4.93215	1.28701		15.52	0.01235	15.52	0.07793
4.93533	1.2043	4.93533	1.28554		15.53	0.01302	15.53	0.0801
4.93851	1.20433	4.93851	1.28406		15.54	0.0137	15.54	0.08208
4.94169	1.20438	4.94169	1.28223		15.55	0.0144	15.55	0.08389
4.94486	1.20431	4.94486	1.28046		15.56	0.0151	15.56	0.08556
4.94804	1.2041	4.94804	1.27866		15.57	0.01583	15.57	0.08707
4.95122	1.20364	4.95122	1.2769		15.58	0.01656	15.58	0.08847
4.9544	1.20323	4.9544	1.2752		15.59	0.01732	15.59	0.08977
4.95758	1.20277	4.95758	1.27348		15.6	0.01809	15.6	0.09098
4.96075	1.20221	4.96075	1.27181		15.61	0.01889	15.61	0.09214
4.96393	1.20163	4.96393	1.2701		15.62	0.0197	15.62	0.09326
4.96711	1.20109	4.96711	1.26822		15.63	0.02052	15.63	0.09436
4.97029	1.20049	4.97029	1.26645		15.64	0.02137	15.64	0.09545
4.97347	1.19997	4.97347	1.26457		15.65	0.02222	15.65	0.09656
4.97664	1.19941	4.97664	1.26253		15.66	0.02308	15.66	0.0977
4.97982	1.1988	4.97982	1.26018		15.67	0.02395	15.67	0.09887
4.983	1.1981	4.983	1.25748		15.68	0.02482	15.68	0.10009
4.98618	1.19741	4.98618	1.25497		15.69	0.02569	15.69	0.10136
4.98936	1.19659	4.98936	1.25238		15.7	0.02655	15.7	0.10269
4.99253	1.19585	4.99253	1.25007		15.71	0.02739	15.71	0.10407
4.99571	1.19518	4.99571	1.24783		15.72	0.02822	15.72	0.10551
4.99889	1.19451	4.99889	1.24549		15.73	0.02901	15.73	0.10698
5.00207	1.19388	5.00207	1.24313		15.74	0.02978	15.74	0.10849
5.00524	1.19322	5.00524	1.24049		15.75	0.03051	15.75	0.11003
5.00842	1.19261	5.00842	1.23779		15.76	0.03119	15.76	0.11157
5.0116	1.19207	5.0116	1.23496		15.77	0.03183	15.77	0.1131
5.01478	1.19141	5.01478	1.23223		15.78	0.03241	15.78	0.1146
5.01796	1.19052	5.01796	1.22925		15.79	0.03293	15.79	0.11606
5.02113	1.18947	5.02113	1.2264		15.8	0.0334	15.8	0.11746
5.02431	1.18826	5.02431	1.22335		15.81	0.03379	15.81	0.11876
5.02749	1.187	5.02749	1.22012		15.82	0.03411	15.82	0.11996
5.03067	1.18591	5.03067	1.21701		15.83	0.03437	15.83	0.12105
5.03385	1.18499	5.03385	1.21379		15.84	0.03455	15.84	0.12198
5.03702	1.18428	5.03702	1.21079		15.85	0.03465	15.85	0.12276
5.0402	1.18354	5.0402	1.20777		15.86	0.03469	15.86	0.12338
5.04338	1.18284	5.04338	1.20476		15.87	0.03466	15.87	0.12382
5.04656	1.18205	5.04656	1.20176		15.88	0.03456	15.88	0.12406
5.04974	1.1812	5.04974	1.19877		15.89	0.0344	15.89	0.12412
5.05291	1.18023	5.05291	1.19583		15.9	0.03417	15.9	0.12398
5.05609	1.17917	5.05609	1.19281		15.91	0.03389	15.91	0.12363
5.05927	1.17801	5.05927	1.18955		15.92	0.03357	15.92	0.12311
5.06245	1.17694	5.06245	1.18614		15.93	0.03319	15.93	0.1224
5.06563	1.1761	5.06563	1.18285		15.94	0.03278	15.94	0.12151
5.0688	1.17517	5.0688	1.1794		15.95	0.03235	15.95	0.12047
5.07198	1.17425	5.07198	1.17618		15.96	0.03188	15.96	0.11928
5.07516	1.17316	5.07516	1.17289		15.97	0.0314	15.97	0.11795
5.07834	1.17188	5.07834	1.16925		15.98	0.03091	15.98	0.11652
5.08152	1.17063	5.08152	1.16563		15.99	0.03042	15.99	0.11499
5.08469	1.16949	5.08469	1.16192		16	0.02993	16	0.11338
5.08787	1.16852	5.08787	1.15873		16.01	0.02944	16.01	0.11172
5.09105	1.16747	5.09105	1.15573		16.02	0.02897	16.02	0.11002
5.09423	1.16636	5.09423	1.15302		16.03	0.02851	16.03	0.10831
5.0974	1.16508	5.0974	1.14988		16.04	0.02807	16.04	0.10659
5.10058	1.1636	5.10058	1.14661		16.05	0.02765	16.05	0.10488
5.10376	1.16216	5.10376	1.14308		16.06	0.02725	16.06	0.1032
5.10694	1.16081	5.10694	1.13956		16.07	0.02688	16.07	0.10155
5.11012	1.15964	5.11012	1.13608		16.08	0.02652	16.08	0.09993
5.11329	1.15858	5.11329	1.13259		16.09	0.02619	16.09	0.09837
5.11647	1.15752	5.11647	1.1292		16.1	0.02587	16.1	0.09686
5.11965	1.15636	5.11965	1.12589		16.11	0.02557	16.11	0.09538
5.12283	1.15513	5.12283	1.12282		16.12	0.02528	16.12	0.09395
5.12601	1.15395	5.12601	1.11984		16.13	0.02499	16.13	0.09255
5.12918	1.15263	5.12918	1.11701		16.14	0.0247	16.14	0.09116
5.13236	1.15159	5.13236	1.11408		16.15	0.0244	16.15	0.08979
5.13554	1.1504	5.13554	1.11089		16.16	0.02409	16.16	0.08841
5.13872	1.14944	5.13872	1.10773		16.17	0.02377	16.17	0.087
5.1419	1.14841	5.1419	1.1045		16.18	0.02342	16.18	0.08556
5.14507	1.14736	5.14507	1.10146		16.19	0.02303	16.19	0.08405
5.14825	1.14636	5.14825	1.09849		16.2	0.02262	16.2	0.08247
5.15143	1.14519	5.15143	1.09553		16.21	0.02216	16.21	0.08078
5.15461	1.14386	5.15461	1.09262		16.22	0.02165	16.22	0.07898
5.15779	1.14243	5.15779	1.08978		16.23	0.0211	16.23	0.07705
5.16096	1.1409	5.16096	1.08689		16.24	0.02049	16.24	0.07497
5.16414	1.13957	5.16414	1.08419		16.25	0.01982	16.25	0.07273
5.16732	1.13867	5.16732	1.08175		16.26	0.01911	16.26	0.07033
5.1705	1.13767	5.1705	1.07918		16.27	0.01833	16.27	0.06774
5.17368	1.13676	5.17368	1.07665		16.28	0.0175	16.28	0.06497
5.17685	1.13584	5.17685	1.07393		16.29	0.01662	16.29	0.06202
5.18003	1.13477	5.18003	1.07126		16.3	0.01568	16.3	0.05889
5.18321	1.1338	5.18321	1.06879		16.31	0.0147	16.31	0.05558
5.18639	1.13246	5.18639	1.06636		16.32	0.01368	16.32	0.05211
5.18957	1.131	5.18957	1.064		16.33	0.01262	16.33	0.04849
5.19274	1.12947	5.19274	1.06173		16.34	0.01153	16.34	0.04472
5.19592	1.12813	5.19592	1.05951		16.35	0.01041	16.35	0.04084
5.1991	1.12686	5.1991	1.05737		16.36	0.00928	16.36	0.03686
5.20228	1.12565	5.20228	1.05515		16.37	0.00815	16.37	0.03279
5.20545	1.12444	5.20545	1.05301		16.38	0.00701	16.38	0.02868
5.20863	1.12334	5.20863	1.05077		16.39	0.00588	16.39	0.02453
5.21181	1.12225	5.21181	1.04873		16.4	0.00476	16.4	0.02037
5.21499	1.12112	5.21499	1.04649		16.41	0.00366	16.41	0.01623
5.21817	1.11995	5.21817	1.04445		16.42	0.00259	16.42	0.01214
5.22134	1.11878	5.22134	1.04252		16.43	0.00156	16.43	0.00812
5.22452	1.11772	5.22452	1.04078		16.44	0.000569353	16.44	0.00417
5.2277	1.11659	5.2277	1.03915		16.45	-0.000379745	16.45	0.000335715
5.23088	1.1154	5.23088	1.03748		16.46	-0.00128	16.46	-0.00337
5.23406	1.11417	5.23406	1.03568		16.47	-0.00212	16.47	-0.00694
5.23723	1.11277	5.23723	1.03389		16.48	-0.00292	16.48	-0.01038
5.24041	1.11144	5.24041	1.03232		16.49	-0.00365	16.49	-0.01364
5.24359	1.11003	5.24359	1.03074		16.5	-0.00433	16.5	-0.01674
5.24677	1.10878	5.24677	1.02939		16.51	-0.00496	16.51	-0.0197
5.24995	1.10767	5.24995	1.02796		16.52	-0.00553	16.52	-0.02248
5.25312	1.10657	5.25312	1.02639		16.53	-0.00605	16.53	-0.02511
5.2563	1.10545	5.2563	1.02478		16.54	-0.00653	16.54	-0.0276
5.25948	1.1043	5.25948	1.02312		16.55	-0.00696	16.55	-0.02995
5.26266	1.10327	5.26266	1.0215		16.56	-0.00735	16.56	-0.03218
5.26584	1.1024	5.26584	1.02015		16.57	-0.00771	16.57	-0.03432
5.26901	1.10155	5.26901	1.01912		16.58	-0.00804	16.58	-0.03635
5.27219	1.1007	5.27219	1.01831		16.59	-0.00835	16.59	-0.03833
5.27537	1.09977	5.27537	1.01771		16.6	-0.00863	16.6	-0.04026
5.27855	1.09893	5.27855	1.017		16.61	-0.00891	16.61	-0.04215
5.28173	1.09814	5.28173	1.01625		16.62	-0.00918	16.62	-0.04404
5.2849	1.09734	5.2849	1.01548		16.63	-0.00945	16.63	-0.04593
5.28808	1.09651	5.28808	1.01477		16.64	-0.00972	16.64	-0.04785
5.29126	1.09573	5.29126	1.01402		16.65	-0.00999	16.65	-0.04981
5.29444	1.0949	5.29444	1.01318		16.66	-0.01028	16.66	-0.05182
5.29761	1.09427	5.29761	1.01238		16.67	-0.01058	16.67	-0.05389
5.30079	1.09359	5.30079	1.0116		16.68	-0.0109	16.68	-0.05604
5.30397	1.0927	5.30397	1.01103		16.69	-0.01123	16.69	-0.05826
5.30715	1.0918	5.30715	1.01051		16.7	-0.01159	16.7	-0.06056
5.31033	1.0909	5.31033	1.01005		16.71	-0.01196	16.71	-0.06294
5.3135	1.09003	5.3135	1.00959		16.72	-0.01235	16.72	-0.06538
5.31668	1.08907	5.31668	1.00915		16.73	-0.01275	16.73	-0.06789
5.31986	1.08801	5.31986	1.00881		16.74	-0.01318	16.74	-0.07046
5.32304	1.08692	5.32304	1.00843		16.75	-0.01361	16.75	-0.07307
5.32622	1.08594	5.32622	1.00811		16.76	-0.01406	16.76	-0.0757
5.32939	1.08504	5.32939	1.00769		16.77	-0.01452	16.77	-0.07834
5.33257	1.08431	5.33257	1.00746		16.78	-0.01498	16.78	-0.08098
5.33575	1.08372	5.33575	1.00736		16.79	-0.01545	16.79	-0.08358
5.33893	1.0833	5.33893	1.00732		16.8	-0.01591	16.8	-0.08613
5.34211	1.08283	5.34211	1.00731		16.81	-0.01637	16.81	-0.08862
5.34528	1.08231	5.34528	1.00733		16.82	-0.01683	16.82	-0.09102
5.34846	1.0818	5.34846	1.00747		16.83	-0.01727	16.83	-0.0933
5.35164	1.08123	5.35164	1.00761		16.84	-0.01771	16.84	-0.09546
5.35482	1.08011	5.35482	1.00741		16.85	-0.01813	16.85	-0.09747
5.358	1.07831	5.358	1.00673		16.86	-0.01853	16.86	-0.09932
5.36117	1.07769	5.36117	1.00699		16.87	-0.01892	16.87	-0.10101
5.36435	1.07747	5.36435	1.0075		16.88	-0.01929	16.88	-0.10252
5.36753	1.07783	5.36753	1.00844		16.89	-0.01964	16.89	-0.10383
5.37071	1.07774	5.37071	1.00894		16.9	-0.01996	16.9	-0.10495
5.37389	1.07703	5.37389	1.00931		16.91	-0.02027	16.91	-0.10589
5.37706	1.07652	5.37706	1.01004		16.92	-0.02056	16.92	-0.10662
5.38024	1.07621	5.38024	1.01088		16.93	-0.02083	16.93	-0.10717
5.38342	1.07567	5.38342	1.01145		16.94	-0.02109	16.94	-0.10754
5.3866	1.07497	5.3866	1.01173		16.95	-0.02132	16.95	-0.10773
5.38977	1.07396	5.38977	1.01167		16.96	-0.02154	16.96	-0.10776
5.39295	1.07302	5.39295	1.01183		16.97	-0.02174	16.97	-0.10766
5.39613	1.0723	5.39613	1.01204		16.98	-0.02193	16.98	-0.1074
5.39931	1.07187	5.39931	1.01255		16.99	-0.0221	16.99	-0.10703
5.40249	1.07157	5.40249	1.01303		17	-0.02227	17	-0.10656
5.40566	1.07112	5.40566	1.01356		17.01	-0.02241	17.01	-0.106
5.40884	1.07074	5.40884	1.01381		17.02	-0.02255	17.02	-0.10536
5.41202	1.07037	5.41202	1.01422		17.03	-0.02267	17.03	-0.10468
5.4152	1.07024	5.4152	1.01477		17.04	-0.02278	17.04	-0.10394
5.41838	1.07004	5.41838	1.01577		17.05	-0.02288	17.05	-0.10318
5.42155	1.06969	5.42155	1.01693		17.06	-0.02296	17.06	-0.1024
5.42473	1.06927	5.42473	1.01803		17.07	-0.02302	17.07	-0.1016
5.42791	1.0687	5.42791	1.01902		17.08	-0.02306	17.08	-0.1008
5.43109	1.06814	5.43109	1.01988		17.09	-0.02308	17.09	-0.10001
5.43427	1.06752	5.43427	1.02079		17.1	-0.02307	17.1	-0.09921
5.43744	1.06692	5.43744	1.02161		17.11	-0.02304	17.11	-0.09842
5.44062	1.06631	5.44062	1.02245		17.12	-0.02298	17.12	-0.09763
5.4438	1.06575	5.4438	1.02337		17.13	-0.02288	17.13	-0.09684
5.44698	1.06518	5.44698	1.0243		17.14	-0.02275	17.14	-0.09603
5.45016	1.06474	5.45016	1.02517		17.15	-0.02258	17.15	-0.09521
5.45333	1.06449	5.45333	1.02617		17.16	-0.02237	17.16	-0.09435
5.45651	1.06434	5.45651	1.02705		17.17	-0.02212	17.17	-0.09345
5.45969	1.06423	5.45969	1.02795		17.18	-0.02183	17.18	-0.09251
5.46287	1.06416	5.46287	1.02874		17.19	-0.02149	17.19	-0.09149
5.46605	1.0641	5.46605	1.02935		17.2	-0.02111	17.2	-0.0904
5.46922	1.06393	5.46922	1.02998		17.21	-0.02069	17.21	-0.08922
5.4724	1.06386	5.4724	1.0306		17.22	-0.02022	17.22	-0.08793
5.47558	1.06359	5.47558	1.03141		17.23	-0.01971	17.23	-0.08653
5.47876	1.06346	5.47876	1.0322		17.24	-0.01917	17.24	-0.08501
5.48193	1.06311	5.48193	1.03311		17.25	-0.01859	17.25	-0.08336
5.48511	1.06283	5.48511	1.03397		17.26	-0.01797	17.26	-0.08156
5.48829	1.06242	5.48829	1.03486		17.27	-0.01733	17.27	-0.07964
5.49147	1.062	5.49147	1.03571		17.28	-0.01666	17.28	-0.07756
5.49465	1.06156	5.49465	1.03652		17.29	-0.01598	17.29	-0.07534
5.49782	1.06135	5.49782	1.03718		17.3	-0.01528	17.3	-0.07298
5.501	1.06107	5.501	1.03783		17.31	-0.01458	17.31	-0.07048
5.50418	1.06093	5.50418	1.03846		17.32	-0.01388	17.32	-0.06785
5.50736	1.06082	5.50736	1.0395		17.33	-0.01318	17.33	-0.0651
5.51054	1.06065	5.51054	1.04052		17.34	-0.01249	17.34	-0.06225
5.51371	1.06058	5.51371	1.0415		17.35	-0.01181	17.35	-0.05929
5.51689	1.06034	5.51689	1.04221		17.36	-0.01116	17.36	-0.05625
5.52007	1.05998	5.52007	1.04288		17.37	-0.01053	17.37	-0.05313
5.52325	1.05967	5.52325	1.04358		17.38	-0.00993	17.38	-0.04996
5.52643	1.05922	5.52643	1.0443		17.39	-0.00936	17.39	-0.04675
5.5296	1.05871	5.5296	1.04477		17.4	-0.00883	17.4	-0.04352
5.53278	1.05832	5.53278	1.045		17.41	-0.00833	17.41	-0.04027
5.53596	1.05788	5.53596	1.04523		17.42	-0.00787	17.42	-0.03703
5.53914	1.05786	5.53914	1.04574		17.43	-0.00745	17.43	-0.0338
5.54232	1.05772	5.54232	1.04606		17.44	-0.00706	17.44	-0.03061
5.54549	1.05744	5.54549	1.04633		17.45	-0.00671	17.45	-0.02745
5.54867	1.05697	5.54867	1.04647		17.46	-0.00638	17.46	-0.02433
5.55185	1.0565	5.55185	1.0467		17.47	-0.00609	17.47	-0.02127
5.55503	1.05616	5.55503	1.04719		17.48	-0.00581	17.48	-0.01826
5.55821	1.05581	5.55821	1.04766		17.49	-0.00555	17.49	-0.01531
5.56138	1.05547	5.56138	1.04818		17.5	-0.00531	17.5	-0.01243
5.56456	1.05499	5.56456	1.0486		17.51	-0.00507	17.51	-0.00959
5.56774	1.05442	5.56774	1.04902		17.52	-0.00483	17.52	-0.00681
5.57092	1.05402	5.57092	1.04934		17.53	-0.00458	17.53	-0.00409
5.57409	1.0538	5.57409	1.04946		17.54	-0.00433	17.54	-0.0014
5.57727	1.05377	5.57727	1.04955		17.55	-0.00405	17.55	0.00125
5.58045	1.05388	5.58045	1.04945		17.56	-0.00375	17.56	0.00387
5.58363	1.0538	5.58363	1.04926		17.57	-0.00342	17.57	0.00648
5.58681	1.05361	5.58681	1.04907		17.58	-0.00306	17.58	0.00908
5.58998	1.05316	5.58998	1.04875		17.59	-0.00265	17.59	0.01168
5.59316	1.05257	5.59316	1.04865		17.6	-0.00221	17.6	0.01428
5.59634	1.05207	5.59634	1.04883		17.61	-0.00173	17.61	0.0169
5.59952	1.05164	5.59952	1.04911		17.62	-0.00119	17.62	0.01954
5.6027	1.05141	5.6027	1.04943		17.63	-0.000619933	17.63	0.02221
5.60587	1.05124	5.60587	1.04953		17.64	-4.29389e-06	17.64	0.02491
5.60905	1.05103	5.60905	1.04944		17.65	0.000654535	17.65	0.02763
5.61223	1.05064	5.61223	1.04928		17.66	0.00135	17.66	0.03039
5.61541	1.05023	5.61541	1.04892		17.67	0.00208	17.67	0.03317
5.61859	1.04964	5.61859	1.04837		17.68	0.00284	17.68	0.03598
5.62176	1.04917	5.62176	1.04775		17.69	0.00363	17.69	0.03881
5.62494	1.04859	5.62494	1.04713		17.7	0.00444	17.7	0.04164
5.62812	1.04821	5.62812	1.04683		17.71	0.00525	17.71	0.04447
5.6313	1.04769	5.6313	1.04656		17.72	0.00607	17.72	0.04728
5.63448	1.04724	5.63448	1.04629		17.73	0.00689	17.73	0.05007
5.63765	1.04678	5.63765	1.04577		17.74	0.0077	17.74	0.05282
5.64083	1.04628	5.64083	1.04498		17.75	0.00849	17.75	0.05551
5.64401	1.04569	5.64401	1.04418		17.76	0.00926	17.76	0.05813
5.64719	1.045	5.64719	1.04326		17.77	0.01	17.77	0.06067
5.65037	1.04426	5.65037	1.0426		17.78	0.0107	17.78	0.0631
5.65354	1.04354	5.65354	1.04196		17.79	0.01136	17.79	0.06542
5.65672	1.04274	5.65672	1.04109		17.8	0.01197	17.8	0.06762
5.6599	1.04195	5.6599	1.04028		17.81	0.01253	17.81	0.06968
5.66308	1.04139	5.66308	1.0395		17.82	0.01304	17.82	0.0716
5.66625	1.04117	5.66625	1.03907		17.83	0.0135	17.83	0.07336
5.66943	1.04099	5.66943	1.0388		17.84	0.01389	17.84	0.07496
5.67261	1.04085	5.67261	1.03828		17.85	0.01423	17.85	0.0764
5.67579	1.04049	5.67579	1.0375		17.86	0.01453	17.86	0.07769
5.67897	1.04005	5.67897	1.03664		17.87	0.01476	17.87	0.0788
5.68214	1.03941	5.68214	1.03568		17.88	0.01495	17.88	0.07977
5.68532	1.03879	5.68532	1.03478		17.89	0.01509	17.89	0.0806
5.6885	1.03792	5.6885	1.03359		17.9	0.01519	17.9	0.08127
5.69168	1.03707	5.69168	1.03247		17.91	0.01526	17.91	0.08182
5.69486	1.03621	5.69486	1.03132		17.92	0.0153	17.92	0.08227
5.69803	1.03537	5.69803	1.03033		17.93	0.01532	17.93	0.0826
5.70121	1.03473	5.70121	1.0294		17.94	0.01531	17.94	0.08285
5.70439	1.03417	5.70439	1.02809		17.95	0.0153	17.95	0.08303
5.70757	1.03362	5.70757	1.02667		17.96	0.01528	17.96	0.08316
5.71075	1.03307	5.71075	1.02515		17.97	0.01525	17.97	0.08325
5.71392	1.03241	5.71392	1.02368		17.98	0.01524	17.98	0.08331
5.7171	1.03165	5.7171	1.02241		17.99	0.01523	17.99	0.08337
5.72028	1.03091	5.72028	1.02112		18	0.01523	18	0.08343
5.72346	1.03029	5.72346	1.02009		18.01	0.01525	18.01	0.0835
5.72664	1.02975	5.72664	1.0191		18.02	0.01529	18.02	0.0836
5.72981	1.02934	5.72981	1.01807		18.03	0.01534	18.03	0.08373
5.73299	1.02869	5.73299	1.01664		18.04	0.01542	18.04	0.08389
5.73617	1.02802	5.73617	1.01501		18.05	0.01551	18.05	0.08409
5.73935	1.02721	5.73935	1.01326		18.06	0.01562	18.06	0.08433
5.74253	1.02642	5.74253	1.01192		18.07	0.01574	18.07	0.08459
5.7457	1.02556	5.7457	1.01081		18.08	0.01588	18.08	0.08488
5.74888	1.02465	5.74888	1.00961		18.09	0.01602	18.09	0.08519
5.75206	1.02368	5.75206	1.00823		18.1	0.01616	18.1	0.0855
5.75524	1.02268	5.75524	1.00641		18.11	0.01631	18.11	0.08579
5.75842	1.02184	5.75842	1.00442		18.12	0.01645	18.12	0.08607
5.76159	1.02096	5.76159	1.00265		18.13	0.01657	18.13	0.0863
5.76477	1.02016	5.76477	1.0009		18.14	0.01668	18.14	0.08647
5.76795	1.0194	5.76795	0.99937		18.15	0.01677	18.15	0.08656
5.77113	1.01875	5.77113	0.99801		18.16	0.01683	18.16	0.08656
5.7743	1.01801	5.7743	0.99688		18.17	0.01686	18.17	0.08644
5.77748	1.01729	5.77748	0.9957		18.18	0.01686	18.18	0.08618
5.78066	1.01634	5.78066	0.99446		18.19	0.01682	18.19	0.08578
5.78384	1.01519	5.78384	0.99284		18.2	0.01674	18.2	0.08522
5.78702	1.01419	5.78702	0.99123		18.21	0.01661	18.21	0.08446
5.79019	1.01321	5.79019	0.98971		18.22	0.01645	18.22	0.08354
5.79337	1.01238	5.79337	0.98811		18.23	0.01624	18.23	0.08242
5.79655	1.01179	5.79655	0.98656		18.24	0.016	18.24	0.08108
5.79973	1.01098	5.79973	0.98482		18.25	0.01571	18.25	0.07956
5.80291	1.01003	5.80291	0.98309		18.26	0.0154	18.26	0.07785
5.80608	1.00892	5.80608	0.9814		18.27	0.01505	18.27	0.07593
5.80926	1.00775	5.80926	0.97969		18.28	0.01467	18.28	0.07383
5.81244	1.00692	5.81244	0.97815		18.29	0.01428	18.29	0.07157
5.81562	1.00602	5.81562	0.97656		18.3	0.01387	18.3	0.06913
5.8188	1.00513	5.8188	0.97485		18.31	0.01345	18.31	0.06656
5.82197	1.00411	5.82197	0.97304		18.32	0.01303	18.32	0.06387
5.82515	1.00325	5.82515	0.97111		18.33	0.01261	18.33	0.06107
5.82833	1.00255	5.82833	0.96933		18.34	0.0122	18.34	0.0582
5.83151	1.00175	5.83151	0.96752		18.35	0.01181	18.35	0.05527
5.83469	1.00098	5.83469	0.96609		18.36	0.01144	18.36	0.05231
5.83786	1.00003	5.83786	0.96467		18.37	0.0111	18.37	0.04934
5.84104	0.99921	5.84104	0.96342		18.38	0.01078	18.38	0.04639
5.84422	0.99837	5.84422	0.96193		18.39	0.0105	18.39	0.04349
5.8474	0.99754	5.8474	0.96056		18.4	0.01026	18.4	0.04064
5.85058	0.99671	5.85058	0.95918		18.41	0.01005	18.41	0.03786
5.85375	0.99566	5.85375	0.95761		18.42	0.00988	18.42	0.0352
5.85693	0.99462	5.85693	0.95609		18.43	0.00975	18.43	0.03264
5.86011	0.99334	5.86011	0.95422		18.44	0.00965	18.44	0.0302
5.86329	0.9921	5.86329	0.95246		18.45	0.00958	18.45	0.02791
5.86646	0.99079	5.86646	0.95065		18.46	0.00954	18.46	0.02575
5.86964	0.98991	5.86964	0.94928		18.47	0.00952	18.47	0.02372
5.87282	0.98912	5.87282	0.94792		18.48	0.00951	18.48	0.02184
5.876	0.98841	5.876	0.94673		18.49	0.00952	18.49	0.0201
5.87918	0.98744	5.87918	0.94537		18.5	0.00953	18.5	0.01847
5.88235	0.9862	5.88235	0.94372		18.51	0.00953	18.51	0.01697
5.88553	0.98517	5.88553	0.94222		18.52	0.00952	18.52	0.01557
5.88871	0.98431	5.88871	0.9409		18.53	0.00948	18.53	0.01426
5.89189	0.98382	5.89189	0.93985		18.54	0.00942	18.54	0.01302
5.89507	0.98312	5.89507	0.93873		18.55	0.00932	18.55	0.01183
5.89824	0.98215	5.89824	0.93751		18.56	0.00919	18.56	0.01068
5.90142	0.98117	5.90142	0.93607		18.57	0.009	18.57	0.00954
5.9046	0.98015	5.9046	0.93446		18.58	0.00876	18.58	0.0084
5.90778	0.97922	5.90778	0.93284		18.59	0.00846	18.59	0.00723
5.91096	0.97826	5.91096	0.93128		18.6	0.0081	18.6	0.00602
5.91413	0.97729	5.91413	0.93005		18.61	0.00767	18.61	0.00475
5.91731	0.97652	5.91731	0.92889		18.62	0.00719	18.62	0.00341
5.92049	0.97597	5.92049	0.92795		18.63	0.00664	18.63	0.00198
5.92367	0.97539	5.92367	0.92688		18.64	0.00603	18.64	0.000458341
5.92685	0.97467	5.92685	0.92576		18.65	0.00536	18.65	-0.00116
5.93002	0.97371	5.93002	0.92443		18.66	0.00464	18.66	-0.00289
5.9332	0.97251	5.9332	0.92294		18.67	0.00387	18.67	-0.00474
5.93638	0.97148	5.93638	0.92166		18.68	0.00306	18.68	-0.00668
5.93956	0.97042	5.93956	0.92044		18.69	0.00222	18.69	-0.00873
5.94274	0.9695	5.94274	0.91942		18.7	0.00135	18.7	-0.01087
5.94591	0.96856	5.94591	0.91834		18.71	0.000464683	18.71	-0.01309
5.94909	0.9677	5.94909	0.91739		18.72	-0.000426455	18.72	-0.01538
5.95227	0.96678	5.95227	0.91629		18.73	-0.00131	18.73	-0.01773
5.95545	0.96585	5.95545	0.91527		18.74	-0.00219	18.74	-0.02012
5.95862	0.96493	5.95862	0.91433		18.75	-0.00305	18.75	-0.02253
5.9618	0.96386	5.9618	0.91352		18.76	-0.00387	18.76	-0.02493
5.96498	0.96291	5.96498	0.91292		18.77	-0.00465	18.77	-0.02732
5.96816	0.96189	5.96816	0.91228		18.78	-0.00539	18.78	-0.02967
5.97134	0.96089	5.97134	0.91143		18.79	-0.00607	18.79	-0.03196
5.97451	0.95998	5.97451	0.91065		18.8	-0.00669	18.8	-0.03417
5.97769	0.95916	5.97769	0.90967		18.81	-0.00726	18.81	-0.0363
5.98087	0.95851	5.98087	0.90884		18.82	-0.00774	18.82	-0.0383
5.98405	0.958	5.98405	0.90791		18.83	-0.00816	18.83	-0.04018
5.98723	0.95737	5.98723	0.90689		18.84	-0.00852	18.84	-0.04194
5.9904	0.95662	5.9904	0.90593		18.85	-0.00879	18.85	-0.04353
5.99358	0.95567	5.99358	0.90503		18.86	-0.009	18.86	-0.04498
5.99676	0.95464	5.99676	0.90432		18.87	-0.00915	18.87	-0.04629
5.99994	0.95376	5.99994	0.90354		18.88	-0.00924	18.88	-0.04742
6.00312	0.9531	6.00312	0.90287		18.89	-0.00927	18.89	-0.0484
6.00629	0.95255	6.00629	0.90218		18.9	-0.00925	18.9	-0.04923
6.00947	0.9518	6.00947	0.90135		18.91	-0.00919	18.91	-0.04992
6.01265	0.95102	6.01265	0.90049		18.92	-0.00909	18.92	-0.05047
6.01583	0.95002	6.01583	0.89944		18.93	-0.00897	18.93	-0.0509
6.01901	0.94921	6.01901	0.89873		18.94	-0.00883	18.94	-0.05121
6.02218	0.94867	6.02218	0.89844		18.95	-0.00869	18.95	-0.05143
6.02536	0.94816	6.02536	0.89813		18.96	-0.00854	18.96	-0.05156
6.02854	0.94763	6.02854	0.89779		18.97	-0.0084	18.97	-0.05163
6.03172	0.94689	6.03172	0.89712		18.98	-0.00827	18.98	-0.05165
6.0349	0.946	6.0349	0.89661		18.99	-0.00817	18.99	-0.05164
6.03807	0.94513	6.03807	0.89617		19	-0.00809	19	-0.0516
6.04125	0.94417	6.04125	0.89584		19.01	-0.00805	19.01	-0.05156
6.04443	0.94321	6.04443	0.8956		19.02	-0.00805	19.02	-0.05153
6.04761	0.9423	6.04761	0.89534		19.03	-0.00808	19.03	-0.05152
6.05078	0.94153	6.05078	0.89504		19.04	-0.00816	19.04	-0.05155
6.05396	0.94072	6.05396	0.89448		19.05	-0.00829	19.05	-0.05161
6.05714	0.94013	6.05714	0.89394		19.06	-0.00845	19.06	-0.05171
6.06032	0.93945	6.06032	0.89327		19.07	-0.00866	19.07	-0.05187
6.0635	0.93881	6.0635	0.89291		19.08	-0.00891	19.08	-0.05207
6.06667	0.93802	6.06667	0.89271		19.09	-0.00919	19.09	-0.05232
6.06985	0.93735	6.06985	0.89247		19.1	-0.00951	19.1	-0.05262
6.07303	0.9366	6.07303	0.89201		19.11	-0.00985	19.11	-0.05296
6.07621	0.93606	6.07621	0.89138		19.12	-0.01021	19.12	-0.05334
6.07939	0.93544	6.07939	0.8909		19.13	-0.01058	19.13	-0.05375
6.08256	0.93466	6.08256	0.89061		19.14	-0.01097	19.14	-0.05418
6.08574	0.93393	6.08574	0.89079		19.15	-0.01135	19.15	-0.05461
6.08892	0.93306	6.08892	0.89078		19.16	-0.01173	19.16	-0.05504
6.0921	0.9322	6.0921	0.89067		19.17	-0.01209	19.17	-0.05546
6.09528	0.93143	6.09528	0.89069		19.18	-0.01243	19.18	-0.05586
6.09845	0.93097	6.09845	0.89079		19.19	-0.01275	19.19	-0.05622
6.10163	0.93061	6.10163	0.89098		19.2	-0.01304	19.2	-0.05653
6.10481	0.9303	6.10481	0.89077		19.21	-0.01329	19.21	-0.05679
6.10799	0.92994	6.10799	0.8906		19.22	-0.0135	19.22	-0.05698
6.11117	0.92946	6.11117	0.89041		19.23	-0.01367	19.23	-0.05711
6.11434	0.92878	6.11434	0.89028		19.24	-0.01379	19.24	-0.05716
6.11752	0.92814	6.11752	0.89021		19.25	-0.01387	19.25	-0.05712
6.1207	0.92757	6.1207	0.8902		19.26	-0.0139	19.26	-0.05701
6.12388	0.92722	6.12388	0.89036		19.27	-0.01388	19.27	-0.05681
6.12706	0.92688	6.12706	0.89072		19.28	-0.01381	19.28	-0.05653
6.13023	0.9265	6.13023	0.89101		19.29	-0.01371	19.29	-0.05617
6.13341	0.92601	6.13341	0.89136		19.3	-0.01356	19.3	-0.05574
6.13659	0.9255	6.13659	0.89146		19.31	-0.01337	19.31	-0.05523
6.13977	0.9249	6.13977	0.89148		19.32	-0.01315	19.32	-0.05467
6.14294	0.92422	6.14294	0.8916		19.33	-0.0129	19.33	-0.05405
6.14612	0.92361	6.14612	0.89174		19.34	-0.01262	19.34	-0.05339
6.1493	0.92314	6.1493	0.89192		19.35	-0.01233	19.35	-0.05269
6.15248	0.92284	6.15248	0.89222		19.36	-0.01201	19.36	-0.05196
6.15566	0.9226	6.15566	0.89241		19.37	-0.01169	19.37	-0.05121
6.15883	0.92239	6.15883	0.8926		19.38	-0.01135	19.38	-0.05045
6.16201	0.92185	6.16201	0.8926		19.39	-0.01101	19.39	-0.04969
6.16519	0.92123	6.16519	0.89269		19.4	-0.01067	19.4	-0.04894
6.16837	0.92042	6.16837	0.89293		19.41	-0.01034	19.41	-0.04819
6.17155	0.91972	6.17155	0.89352		19.42	-0.01	19.42	-0.04746
6.17472	0.91916	6.17472	0.89411		19.43	-0.00968	19.43	-0.04674
6.1779	0.9187	6.1779	0.8946		19.44	-0.00936	19.44	-0.04605
6.18108	0.91835	6.18108	0.89494		19.45	-0.00905	19.45	-0.04537
6.18426	0.9179	6.18426	0.89523		19.46	-0.00875	19.46	-0.04471
6.18744	0.91754	6.18744	0.89559		19.47	-0.00846	19.47	-0.04406
6.19061	0.9174	6.19061	0.89614		19.48	-0.00818	19.48	-0.04341
6.19379	0.9173	6.19379	0.89689		19.49	-0.0079	19.49	-0.04277
6.19697	0.91738	6.19697	0.89754		19.5	-0.00763	19.5	-0.04213
6.20015	0.91739	6.20015	0.89821		19.51	-0.00736	19.51	-0.04147
6.20333	0.91734	6.20333	0.89885		19.52	-0.00709	19.52	-0.04078
6.2065	0.91717	6.2065	0.89934		19.53	-0.00683	19.53	-0.04006
6.20968	0.91683	6.20968	0.89985		19.54	-0.00655	19.54	-0.03931
6.21286	0.91631	6.21286	0.90015		19.55	-0.00628	19.55	-0.0385
6.21604	0.91567	6.21604	0.90045		19.56	-0.006	19.56	-0.03762
6.21922	0.9151	6.21922	0.90104		19.57	-0.00571	19.57	-0.03668
6.22239	0.91464	6.22239	0.90172		19.58	-0.00541	19.58	-0.03566
6.22557	0.91429	6.22557	0.9024		19.59	-0.0051	19.59	-0.03455
6.22875	0.91401	6.22875	0.90309		19.6	-0.00479	19.6	-0.03336
6.23193	0.9137	6.23193	0.90381		19.61	-0.00446	19.61	-0.03208
6.23511	0.91334	6.23511	0.9043		19.62	-0.00413	19.62	-0.0307
6.23828	0.91295	6.23828	0.90462		19.63	-0.0038	19.63	-0.02923
6.24146	0.91265	6.24146	0.9049		19.64	-0.00346	19.64	-0.02768
6.24464	0.91252	6.24464	0.90513		19.65	-0.00312	19.65	-0.02603
6.24782	0.91245	6.24782	0.90536		19.66	-0.00279	19.66	-0.0243
6.25099	0.91236	6.25099	0.9057		19.67	-0.00246	19.67	-0.02251
6.25417	0.91239	6.25417	0.90607		19.68	-0.00214	19.68	-0.02064
6.25735	0.9124	6.25735	0.90673		19.69	-0.00183	19.69	-0.01873
6.26053	0.91246	6.26053	0.90756		19.7	-0.00154	19.7	-0.01678
6.26371	0.91242	6.26371	0.90841		19.71	-0.00127	19.71	-0.01479
6.26688	0.91238	6.26688	0.90928		19.72	-0.00102	19.72	-0.01279
6.27006	0.91246	6.27006	0.91023		19.73	-0.000798617	19.73	-0.01079
6.27324	0.91249	6.27324	0.91119		19.74	-0.000605157	19.74	-0.0088
6.27642	0.91235	6.27642	0.91192		19.75	-0.000440106	19.75	-0.00683
6.2796	0.91193	6.2796	0.91243		19.76	-0.000303785	19.76	-0.00489
6.28277	0.91166	6.28277	0.91292		19.77	-0.000201214	19.77	-0.00301
6.28595	0.91136	6.28595	0.91325		19.78	-0.000128214	19.78	-0.00118
6.28913	0.91111	6.28913	0.91367		19.79	-8.26633e-05	19.79	0.000587842
6.29231	0.91056	6.29231	0.91373		19.8	-6.63013e-05	19.8	0.00228
6.29549	0.91031	6.29549	0.91419		19.81	-7.35831e-05	19.81	0.0039
6.29866	0.91061	6.29866	0.91505		19.82	-0.000100098	19.82	0.00544
6.30184	0.91102	6.30184	0.91608		19.83	-0.000143601	19.83	0.0069
6.30502	0.91164	6.30502	0.9172		19.84	-0.000197735	19.84	0.00829
6.3082	0.91124	6.3082	0.91761		19.85	-0.000256747	19.85	0.0096
6.31138	0.91104	6.31138	0.91802		19.86	-0.000314718	19.86	0.01085
6.31455	0.91091	6.31455	0.91846		19.87	-0.000365007	19.87	0.01204
6.31773	0.91095	6.31773	0.91891		19.88	-0.000402107	19.88	0.01317
6.32091	0.911	6.32091	0.91929		19.89	-0.000417703	19.89	0.01427
6.32409	0.91117	6.32409	0.92009		19.9	-0.000405379	19.9	0.01533
6.32727	0.91139	6.32727	0.92107		19.91	-0.000361709	19.91	0.01639
6.33044	0.9115	6.33044	0.92223		19.92	-0.000277946	19.92	0.01743
6.33362	0.91151	6.33362	0.92333		19.93	-0.00014844	19.93	0.01849
6.3368	0.91142	6.3368	0.92424		19.94	2.65675e-05	19.94	0.01957
6.33998	0.91157	6.33998	0.92488		19.95	0.000254107	19.95	0.02068
6.34315	0.91195	6.34315	0.92543		19.96	0.000538384	19.96	0.02183
[truncated: 3,038 more rows]

## Sheet: Fig. 2a
density mearsurement							Hardness and Modulus from nanoindentation tests
	mass/g	skeletal volume/cm3	Average skeletal volume/cm3	density/g cm-3			As-prepared		Hardness/GPa	Modulus/GPa
As-prepared	2.0243	0.3239	0.3236	6.25556				1	7.679	112.399
		0.3238						2	7.636	110.668
		0.3236						3	7.785	111.801
		0.3231						4	7.591	111.012
	1.537	0.2465	0.246225	6.24226				5	7.466	111.603
		0.2461						6	7.71	113.722
		0.2459						Average	7.6445	111.867
		0.2464						standard deviation	0.10956	1.0924
	3.5244	0.5598	0.56	6.29357
		0.5601					Heat-treated		Hardness/GPa	Modulus/GPa
		0.5602						1	9.654	141.91
		0.5599						2	9.354	140.557
			average	6.2638				3	9.747	143.131
			standard deviation	0.0266294				4	9.697	142.154
								5	9.69	142.363
	mass/g	skeletal volume/cm3	Average skeletal volume/cm3	density/g cm-3				6
Heat-treated	2.0459	0.32	0.31975	6.39844				Average	9.6284	142.023
		0.32						standard deviation	0.156937	0.938396
		0.3194
		0.3196					crystallized		Hardness/GPa	Modulus/GPa
	1.4348	0.2218	0.221925	6.46525	unusually large			1	9.744	151.053
		0.2223						2	9.718	148.734
		0.2223						3	9.676	148.172
		0.2213						4	9.721	148.168
	3.4819	0.5423	0.542575	6.41736				5	9.893	151.048
		0.5428						6	9.613	150.808
		0.5427						Average	9.7275	149.664
		0.5425						standard deviation	0.0933354	1.44793
			average	6.4079
			standard deviation	0.0133823
Crystal
m1/g	m2/g	density/g cm-3	average	SD
4.6104	4.0469	6.45538	6.4552	0.00863888
3.2215	2.8282	6.46266
3.2893	2.8865	6.44304
7.8319	6.8753	6.45972

## Sheet: Fig. 4a
As-prepared
Be8		Be12		Be16		Be20		Be24
Temp. (K)	DSC (mW/mg)	Temp. (K)	DSC (mW/mg)	Temp. (K)	DSC (mW/mg)	Temp. (K)	DSC (mW/mg)	Temp. (K)	DSC (mW/mg)
308.175	0.00134	308.24	0.00152	307.856	-0.00021861	307.936	-0.00016147	307.944	0.00098058
308.275	0.00115	308.34	0.00122	307.956	-0.00016671	308.036	-0.00124	308.044	0.00060235
308.375	0.00106	308.44	0.00108	308.056	-0.00012554	308.136	0.0002422	308.144	0.00075222
308.475	0.00116	308.54	0.00103	308.156	-6.8933e-05	308.236	0.00032201	308.244	0.00039992
308.575	0.00115	308.64	0.0013	308.256	-0.00018666	308.336	0.00101	308.344	0.0005115
308.675	0.00116	308.74	0.00127	308.356	-0.00021787	308.436	0.0005541	308.444	0.00047968
308.775	0.00069068	308.84	0.00129	308.456	-0.00019404	308.536	0.0005443	308.544	0.00026015
308.875	0.00078529	308.94	0.00131	308.556	-4.051e-05	308.636	0.00090429	308.644	0.00044169
308.975	0.00099915	309.04	0.00141	308.656	-0.00032727	308.736	0.00095296	308.744	0.00041988
309.075	0.00067876	309.14	0.00156	308.756	-0.00027731	308.836	0.00123	308.844	0.00065304
309.175	0.00067599	309.24	0.00174	308.856	-0.00027612	308.936	0.00101	308.944	0.00047528
309.275	0.0005173	309.34	0.00191	308.956	-9.7354e-05	309.036	0.00127	309.044	0.00031497
309.375	0.00035457	309.44	0.00198	309.056	-0.00025232	309.136	0.00123	309.144	0.0002966
309.475	0.00052233	309.54	0.0021	309.156	-0.00013995	309.236	0.0013	309.244	0.00048027
309.575	-5.0416e-05	309.64	0.00213	309.256	4.246e-05	309.336	0.00141	309.344	0.0004196
309.675	-0.00016196	309.74	0.00213	309.356	5.4978e-05	309.436	0.00139	309.444	0.00057679
309.775	0.00012365	309.84	0.00209	309.456	-0.00021046	309.536	0.00153	309.544	0.0004831
309.875	0.00015158	309.94	0.00235	309.556	-0.00024048	309.636	0.0013	309.644	0.00035622
309.975	-0.00013843	310.04	0.00246	309.656	-0.00022017	309.736	0.00131	309.744	0.00022014
310.075	-0.00085649	310.14	0.00234	309.756	0.00012576	309.836	0.00167	309.844	0.00040923
310.175	-0.00025931	310.24	0.00222	309.856	-0.00015246	309.936	0.00171	309.944	0.0004434
310.275	-0.00028904	310.34	0.00229	309.956	-0.0002474	310.036	0.00152	310.044	0.00016913
310.375	-0.00045445	310.44	0.00274	310.056	-0.00023112	310.136	0.00164	310.144	0.00019331
310.475	-0.00021476	310.54	0.00239	310.156	9.239e-06	310.236	0.00158	310.244	0.00022198
310.575	-0.00063102	310.64	0.00243	310.256	-0.00018156	310.336	0.00166	310.344	0.00037596
310.675	-0.00080389	310.74	0.00245	310.356	-1.6824e-05	310.436	0.0017	310.444	0.00035504
310.775	-0.00092101	310.84	0.00231	310.456	-0.00017489	310.536	0.00163	310.544	4.7831e-05
310.875	-0.00054201	310.94	0.00225	310.556	-0.00019373	310.636	0.00164	310.644	0.000287
310.975	-0.00078687	311.04	0.00224	310.656	-0.00013045	310.736	0.00176	310.744	0.00013931
311.075	-0.00090948	311.14	0.00225	310.756	-0.0004828	310.836	0.00178	310.844	0.000407
311.175	-0.00102	311.24	0.00214	310.856	-0.00024072	310.936	0.00169	310.944	0.00024799
311.275	-0.00074439	311.34	0.00235	310.956	-0.00016395	311.036	0.00172	311.044	0.00026886
311.375	-0.00104	311.44	0.00219	311.056	-5.3869e-05	311.136	0.00178	311.144	0.00017342
311.475	-0.00127	311.54	0.00235	311.156	4.9923e-05	311.236	0.00146	311.244	0.00017525
311.575	-0.00121	311.64	0.00209	311.256	-0.00026314	311.336	0.00178	311.344	0.00032681
311.675	-0.00078843	311.74	0.00215	311.356	-0.00017463	311.436	0.00157	311.444	0.00045753
311.775	-0.00081981	311.84	0.00223	311.456	-6.7532e-05	311.536	0.00173	311.544	0.00032913
311.875	-0.00095874	311.94	0.00222	311.556	-3.6548e-05	311.636	0.00169	311.644	0.00026308
311.975	-0.00116	312.04	0.00193	311.656	7.7328e-06	311.736	0.0014	311.744	0.00010178
312.075	-0.00047925	312.14	0.00176	311.756	-0.00031359	311.836	0.00173	311.844	0.00016435
312.175	-0.0006991	312.24	0.00205	311.856	-0.00034038	311.936	0.00154	311.944	0.00021341
312.275	-0.00104	312.34	0.0019	311.956	-0.00023637	312.036	0.00153	312.044	0.00034116
312.375	-0.00101	312.44	0.00186	312.056	-9.1341e-05	312.136	0.00162	312.144	0.00017759
312.475	-0.00093426	312.54	0.00224	312.156	-4.3283e-05	312.236	0.00174	312.244	8.7943e-05
312.575	-0.00073694	312.64	0.00189	312.256	-0.00016388	312.336	0.00185	312.344	7.3373e-05
312.675	-0.00083	312.74	0.00196	312.356	-0.00010381	312.436	0.00157	312.444	0.00019146
312.775	-0.00076938	312.84	0.00199	312.456	-0.00025551	312.536	0.0017	312.544	0.00021525
312.875	-0.00083087	312.94	0.00235	312.556	-0.00024048	312.636	0.00172	312.644	0.00025658
312.975	-0.00083015	313.04	0.00184	312.656	-0.00029175	312.736	0.00144	312.744	0.0001111
313.075	-0.00083896	313.14	0.00178	312.756	-0.00018036	312.836	0.00156	312.844	0.00013534
313.175	-0.00111	313.24	0.00169	312.856	-0.0001255	312.936	0.00153	312.944	0.00021287
313.275	-0.00107	313.34	0.00175	312.956	-2.6583e-05	313.036	0.00166	313.044	4.0881e-05
313.375	-0.00102	313.44	0.00195	313.056	1.2966e-05	313.136	0.00168	313.144	2.9377e-05
313.475	-0.00057489	313.54	0.00225	313.156	-0.00014692	313.236	0.00159	313.244	-1.9518e-05
313.575	-0.00085064	313.64	0.00206	313.256	-0.00034764	313.336	0.0017	313.344	5.3927e-05
313.675	-0.00081961	313.74	0.00238	313.356	-0.0004479	313.436	0.00157	313.444	-2.346e-06
313.775	-0.00067572	313.84	0.0022	313.456	-0.00037362	313.536	0.00158	313.544	0.00022621
313.875	-0.00090204	313.94	0.00203	313.556	-0.00034925	313.636	0.00157	313.644	5.7266e-05
313.975	-0.00059751	314.04	0.00217	313.656	-0.00018929	313.736	0.00171	313.744	5.3052e-05
314.075	-0.00072849	314.14	0.00214	313.756	-0.00023557	313.836	0.00166	313.844	-0.0001185
314.175	-0.00075349	314.24	0.00237	313.856	-0.00039748	313.936	0.00164	313.944	-7.9952e-05
314.275	-0.0004772	314.34	0.00205	313.956	-0.00034977	314.036	0.00172	314.044	3.7982e-06
314.375	-0.00036637	314.44	0.002	314.056	-0.00048107	314.136	0.0015	314.144	0.00036161
314.475	-0.00032364	314.54	0.00235	314.156	-0.00027765	314.236	0.00175	314.244	0.00015469
314.575	-0.0001759	314.64	0.00231	314.256	-0.00034217	314.336	0.00177	314.344	0.00013815
314.675	-0.00036099	314.74	0.00246	314.356	-0.00029372	314.436	0.00176	314.444	0.00010343
314.775	-0.00047921	314.84	0.0026	314.456	-0.00043768	314.536	0.00191	314.544	0.00034973
314.875	-0.00032849	314.94	0.00241	314.556	-0.000295	314.636	0.0019	314.644	0.00034516
314.975	-0.00020467	315.04	0.00249	314.656	-0.00020552	314.736	0.00173	314.744	2.3337e-05
315.075	-0.00027959	315.14	0.00249	314.756	-0.00020842	314.836	0.00169	314.844	0.00013597
315.175	-0.0004427	315.24	0.00252	314.856	-0.00035012	314.936	0.00161	314.944	-3.9519e-05
315.275	-0.00038626	315.34	0.0024	314.956	-0.00029636	315.036	0.00174	315.044	0.000184
315.375	-0.00035607	315.44	0.0024	315.056	-0.00015076	315.136	0.00172	315.144	0.00026605
315.475	-0.00027261	315.54	0.00227	315.156	-0.00016983	315.236	0.00204	315.244	5.9297e-05
315.575	-0.00039022	315.64	0.00253	315.256	-0.00020782	315.336	0.00192	315.344	0.00022627
315.675	-0.00026612	315.74	0.00235	315.356	-0.00030758	315.436	0.00183	315.444	0.00017782
315.775	-0.00049986	315.84	0.00258	315.456	-0.00034842	315.536	0.00175	315.544	-4.1658e-05
315.875	-0.00054519	315.94	0.00252	315.556	-0.00021722	315.636	0.00158	315.644	0.00028697
315.975	-9.5503e-05	316.04	0.00277	315.656	-0.00032643	315.736	0.00181	315.744	0.00041481
316.075	-0.00011279	316.14	0.00243	315.756	-0.00026186	315.836	0.0016	315.844	0.00042781
316.175	-0.00038804	316.24	0.00225	315.856	-0.00037381	315.936	0.00172	315.944	0.00033813
316.275	-0.00048543	316.34	0.00209	315.956	-0.0004	316.036	0.00181	316.044	9.1057e-05
316.375	-0.00025178	316.44	0.0023	316.056	-0.00015884	316.136	0.00164	316.144	0.00025504
316.475	-0.00043953	316.54	0.00215	316.156	-0.00026438	316.236	0.00144	316.244	0.00018966
316.575	-0.00045161	316.64	0.00231	316.256	-0.00023178	316.336	0.00173	316.344	0.00026113
316.675	-0.00076199	316.74	0.00231	316.356	-0.00028417	316.436	0.00184	316.444	0.00047252
316.775	-0.00060387	316.84	0.0022	316.456	-0.00035235	316.536	0.00156	316.544	0.00046485
316.875	-0.00064956	316.94	0.00239	316.556	-0.00047063	316.636	0.00185	316.644	0.00030652
316.975	-0.0009947	317.04	0.00231	316.656	-0.00029414	316.736	0.00159	316.744	0.00016295
317.075	-0.00073299	317.14	0.00221	316.756	-0.00029484	316.836	0.00167	316.844	0.00025915
317.175	-0.0007614	317.24	0.00214	316.856	-0.00040488	316.936	0.00173	316.944	0.00062183
317.275	-0.00070528	317.34	0.00245	316.956	-0.00041947	317.036	0.00159	317.044	0.00057121
317.375	-0.0003391	317.44	0.00245	317.056	-0.00046806	317.136	0.00152	317.144	0.00031066
317.475	-0.00066996	317.54	0.00228	317.156	-0.00014628	317.236	0.00168	317.244	0.0002117
317.575	-0.00093196	317.64	0.0023	317.256	-9.3521e-05	317.336	0.00171	317.344	0.00038184
317.675	-0.0011	317.74	0.00227	317.356	-0.00019971	317.436	0.00113	317.444	0.00017054
317.775	-0.00077627	317.84	0.00215	317.456	-0.00020938	317.536	0.00139	317.544	0.00036696
317.875	-0.0007996	317.94	0.00219	317.556	-0.00013888	317.636	0.00151	317.644	0.00046753
317.975	-0.00095969	318.04	0.0023	317.656	-3.07e-05	317.736	0.00176	317.744	0.0003683
318.075	-0.00111	318.14	0.00242	317.756	-3.4087e-05	317.836	0.00183	317.844	0.00032521
318.175	-0.00113	318.24	0.00241	317.856	0.00061999	317.936	0.00159	317.944	0.00045884
318.275	-0.0013	318.34	0.00235	317.956	-0.00014535	318.036	0.00143	318.044	0.0001155
318.375	-0.0011	318.44	0.00233	318.056	-0.00021918	318.136	0.00135	318.144	0.00044487
318.475	-0.00124	318.54	0.00224	318.156	-0.00022046	318.236	0.00147	318.244	0.00068817
318.575	-0.00126	318.64	0.00225	318.256	-0.00021134	318.336	0.00148	318.344	0.00050066
318.675	-0.00131	318.74	0.00254	318.356	-0.00031625	318.436	0.0013	318.444	0.00055008
318.775	-0.00138	318.84	0.00251	318.456	-0.00014767	318.536	0.00137	318.544	0.00061963
318.875	-0.001	318.94	0.00269	318.556	-0.00021048	318.636	0.00162	318.644	0.00057607
318.975	-0.00098515	319.04	0.00274	318.656	-8.4763e-05	318.736	0.00132	318.744	0.00062593
319.075	-0.00087524	319.14	0.00276	318.756	-5.5942e-05	318.836	0.00142	318.844	0.00055379
319.175	-0.00070183	319.24	0.00289	318.856	-0.00012996	318.936	0.00146	318.944	0.00055175
319.275	-0.00145	319.34	0.00283	318.956	-0.00019715	319.036	0.00142	319.044	0.00048612
319.375	-0.00153	319.44	0.00291	319.056	-0.00011136	319.136	0.00158	319.144	0.0002318
319.475	-0.00151	319.54	0.00309	319.156	-5.8326e-05	319.236	0.00134	319.244	0.00032701
319.575	-0.00168	319.64	0.00312	319.256	-2.0135e-05	319.336	0.00142	319.344	0.00062487
319.675	-0.00165	319.74	0.00303	319.356	-0.00013815	319.436	0.00139	319.444	0.0006413
319.775	-0.00154	319.84	0.00303	319.456	-0.00024047	319.536	0.00141	319.544	0.0002031
319.875	-0.0014	319.94	0.00301	319.556	-0.00013424	319.636	0.0014	319.644	0.00029019
319.975	-0.00147	320.04	0.00297	319.656	7.2635e-06	319.736	0.00141	319.744	0.00018984
320.075	-0.00163	320.14	0.00319	319.756	8.9582e-05	319.836	0.00144	319.844	0.00033786
320.175	-0.00173	320.24	0.00338	319.856	-0.00014186	319.936	0.00145	319.944	0.00049196
320.275	-0.00155	320.34	0.00312	319.956	-0.00015132	320.036	0.0012	320.044	0.00063104
320.375	-0.00133	320.44	0.00305	320.056	-0.00014445	320.136	0.00145	320.144	0.00066469
320.475	-0.00142	320.54	0.00314	320.156	-0.00014337	320.236	0.00146	320.244	0.00045847
320.575	-0.00139	320.64	0.00296	320.256	1.8904e-05	320.336	0.00134	320.344	0.00049528
320.675	-0.00126	320.74	0.00307	320.356	-0.00018789	320.436	0.00124	320.444	0.00047446
320.775	-0.00123	320.84	0.00319	320.456	-2.013e-05	320.536	0.00139	320.544	0.00044979
320.875	-0.00154	320.94	0.00318	320.556	-0.00013318	320.636	0.00143	320.644	0.0004455
320.975	-0.00141	321.04	0.00338	320.656	-1.5514e-05	320.736	0.00146	320.744	0.0005565
321.075	-0.00146	321.14	0.00329	320.756	1.3851e-05	320.836	0.00119	320.844	0.00061108
321.175	-0.00149	321.24	0.00314	320.856	-6.5553e-06	320.936	0.00131	320.944	0.00046115
321.275	-0.00153	321.34	0.00313	320.956	-3.2043e-09	321.036	0.00161	321.044	0.00040199
321.375	-0.00132	321.44	0.00279	321.056	-8.249e-05	321.136	0.00146	321.144	0.00050093
321.475	-0.00141	321.54	0.00304	321.156	-0.00012304	321.236	0.00144	321.244	0.00041893
321.575	-0.00132	321.64	0.00325	321.256	-0.00019542	321.336	0.00151	321.344	0.00039075
321.675	-0.00096149	321.74	0.0033	321.356	-0.0001653	321.436	0.00151	321.444	0.00037969
321.775	-0.00128	321.84	0.0033	321.456	-0.00023533	321.536	0.00124	321.544	0.00059234
321.875	-0.00114	321.94	0.00305	321.556	-8.1076e-05	321.636	0.00161	321.644	0.00050106
321.975	-0.00119	322.04	0.00287	321.656	3.4429e-05	321.736	0.00125	321.744	0.0004356
322.075	-0.00107	322.14	0.00294	321.756	8.0851e-05	321.836	0.00134	321.844	0.00070382
322.175	-0.00107	322.24	0.00298	321.856	-4.4301e-05	321.936	0.00141	321.944	0.00069996
322.275	-0.00091037	322.34	0.00299	321.956	3.3016e-05	322.036	0.00133	322.044	0.0005251
322.375	-0.00094377	322.44	0.00288	322.056	2.3476e-05	322.136	0.00144	322.144	0.00043288
322.475	-0.00119	322.54	0.00294	322.156	-5.2467e-05	322.236	0.00124	322.244	0.00039177
322.575	-0.00123	322.64	0.00291	322.256	9.5336e-05	322.336	0.00151	322.344	0.00043378
322.675	-0.00107	322.74	0.00286	322.356	0.00014226	322.436	0.00129	322.444	0.00036307
322.775	-0.00090463	322.84	0.00306	322.456	9.5103e-05	322.536	0.00131	322.544	0.00035032
322.875	-0.00065739	322.94	0.00281	322.556	8.8884e-06	322.636	0.00136	322.644	0.0004182
322.975	-0.00075472	323.04	0.00286	322.656	2.0143e-05	322.736	0.00141	322.744	0.00041774
323.075	-0.00065683	323.14	0.00289	322.756	-5.996e-05	322.836	0.00139	322.844	0.00065596
323.175	-0.00049827	323.24	0.00287	322.856	-8.9257e-05	322.936	0.00117	322.944	0.00068682
323.275	-0.00037122	323.34	0.00287	322.956	-4.157e-05	323.036	0.00149	323.044	0.00032157
323.375	-0.00073286	323.44	0.00303	323.056	6.525e-05	323.136	0.00148	323.144	0.00031878
323.475	-0.0007635	323.54	0.00301	323.156	-2.2742e-05	323.236	0.00135	323.244	0.00032098
323.575	-0.00063144	323.64	0.003	323.256	3.8617e-05	323.336	0.00161	323.344	0.00058012
323.675	-0.00055138	323.74	0.00284	323.356	4.0761e-05	323.436	0.00147	323.444	0.0006621
323.775	-0.0004042	323.84	0.00292	323.456	-7.3254e-06	323.536	0.00136	323.544	0.00055931
323.875	-0.00045184	323.94	0.00293	323.556	9.1063e-05	323.636	0.00156	323.644	0.00054338
323.975	-0.0006363	324.04	0.00263	323.656	7.2124e-05	323.736	0.0017	323.744	0.0005056
324.075	-0.00063791	324.14	0.00249	323.756	-7.0563e-05	323.836	0.00168	323.844	0.00044755
324.175	-0.0007504	324.24	0.00282	323.856	-0.00019842	323.936	0.00157	323.944	0.00054722
324.275	-0.00063042	324.34	0.00274	323.956	6.2767e-05	324.036	0.00129	324.044	0.00041126
324.375	-0.00056369	324.44	0.00274	324.056	0.00011722	324.136	0.00146	324.144	0.00049192
324.475	-0.00022116	324.54	0.00276	324.156	-4.7527e-05	324.236	0.00155	324.244	0.00043631
324.575	-0.000176	324.64	0.00281	324.256	3.1604e-05	324.336	0.00157	324.344	0.00045898
324.675	-4.5105e-05	324.74	0.00298	324.356	4.2623e-05	324.436	0.00148	324.444	0.0005256
324.775	-0.00010822	324.84	0.00298	324.456	9.1565e-05	324.536	0.00147	324.544	0.0003391
324.875	-0.00016039	324.94	0.00301	324.556	4.3752e-05	324.636	0.00139	324.644	0.00050973
324.975	-0.00016831	325.04	0.00296	324.656	4.8927e-05	324.736	0.00158	324.744	0.0004104
325.075	-0.0003859	325.14	0.00296	324.756	-8.6149e-05	324.836	0.00152	324.844	0.00058575
325.175	-0.00027569	325.24	0.00293	324.856	-8.3061e-05	324.936	0.00146	324.944	0.00052451
325.275	-0.00015282	325.34	0.003	324.956	7.935e-05	325.036	0.00154	325.044	0.00051183
325.375	-0.00027602	325.44	0.00309	325.056	0.00025907	325.136	0.00132	325.144	0.00043761
325.475	-0.00031791	325.54	0.00315	325.156	0.00022377	325.236	0.00127	325.244	0.0003737
325.575	-0.00046072	325.64	0.00313	325.256	0.00019136	325.336	0.0015	325.344	0.00050737
325.675	-0.00045941	325.74	0.00329	325.356	0.00013331	325.436	0.00156	325.444	0.00074141
325.775	-0.00027001	325.84	0.00328	325.456	0.00010777	325.536	0.00138	325.544	0.00061293
325.875	-1.2913e-05	325.94	0.00331	325.556	0.00014249	325.636	0.00159	325.644	0.00050116
325.975	-0.00023533	326.04	0.00346	325.656	4.2287e-05	325.736	0.00141	325.744	0.00056879
326.075	-0.00048132	326.14	0.0035	325.756	5.1093e-05	325.836	0.00149	325.844	0.00055139
326.175	-0.00055419	326.24	0.00354	325.856	0.00011178	325.936	0.00142	325.944	0.00061646
326.275	-0.00058637	326.34	0.00352	325.956	9.6574e-05	326.036	0.00128	326.044	0.00052947
326.375	-0.00070098	326.44	0.00346	326.056	-9.4053e-05	326.136	0.00143	326.144	0.00037288
326.475	-0.00072411	326.54	0.00347	326.156	4.5873e-05	326.236	0.00155	326.244	0.00036793
326.575	-0.00067703	326.64	0.00361	326.256	0.00018844	326.336	0.00162	326.344	0.00035699
326.675	-0.0005775	326.74	0.00341	326.356	0.00022271	326.436	0.00148	326.444	0.00045053
326.775	-0.00079911	326.84	0.00346	326.456	6.9825e-05	326.536	0.00173	326.544	0.00057478
326.875	-0.0008118	326.94	0.00359	326.556	4.2209e-05	326.636	0.00152	326.644	0.00064575
326.975	-0.00079232	327.04	0.0036	326.656	5.5652e-05	326.736	0.00147	326.744	0.00060215
327.075	-0.00088472	327.14	0.00347	326.756	4.9132e-05	326.836	0.00147	326.844	0.00042878
327.175	-0.00065944	327.24	0.00364	326.856	-1.4302e-05	326.936	0.00154	326.944	0.00048562
327.275	-0.0006552	327.34	0.00362	326.956	0.00018408	327.036	0.00156	327.044	0.00035416
327.375	-0.00089164	327.44	0.0034	327.056	0.00012673	327.136	0.00139	327.144	0.00052441
327.475	-0.00127	327.54	0.00352	327.156	0.00019854	327.236	0.00166	327.244	0.00064392
327.575	-0.00111	327.64	0.00338	327.256	0.00015046	327.336	0.00159	327.344	0.00064212
327.675	-0.00111	327.74	0.00343	327.356	0.00015208	327.436	0.00159	327.444	0.00072767
327.775	-0.00122	327.84	0.00342	327.456	4.3253e-05	327.536	0.00156	327.544	0.00063675
327.875	-0.00145	327.94	0.00348	327.556	0.00014745	327.636	0.00139	327.644	0.00069912
327.975	-0.00128	328.04	0.00349	327.656	6.5582e-05	327.736	0.00142	327.744	0.00055216
328.075	-0.00104	328.14	0.0034	327.756	0.00012703	327.836	0.00141	327.844	0.00042263
328.175	-0.00109	328.24	0.0034	327.856	0.00019675	327.936	0.00158	327.944	0.00053027
328.275	-0.00121	328.34	0.00338	327.956	0.00025678	328.036	0.00159	328.044	0.00052266
328.375	-0.00131	328.44	0.00337	328.056	0.00028419	328.136	0.00168	328.144	0.00057364
328.475	-0.0011	328.54	0.00329	328.156	0.0002987	328.236	0.00142	328.244	0.00062934
328.575	-0.0008988	328.64	0.00337	328.256	0.0002387	328.336	0.00154	328.344	0.00049797
328.675	-0.00112	328.74	0.00346	328.356	0.00019675	328.436	0.00168	328.444	0.00035535
328.775	-0.0012	328.84	0.00314	328.456	0.0001257	328.536	0.00138	328.544	0.00041056
328.875	-0.00141	328.94	0.00326	328.556	0.00017149	328.636	0.00139	328.644	0.00057858
328.975	-0.00136	329.04	0.00324	328.656	0.00015359	328.736	0.00173	328.744	0.00041522
329.075	-0.00132	329.14	0.00328	328.756	0.00016572	328.836	0.00148	328.844	0.00049064
329.175	-0.00145	329.24	0.00322	328.856	0.00015159	328.936	0.00161	328.944	0.00054326
329.275	-0.00141	329.34	0.00335	328.956	0.0002216	329.036	0.0015	329.044	0.00050245
329.375	-0.0014	329.44	0.00321	329.056	0.00032674	329.136	0.00159	329.144	0.00046799
329.475	-0.00123	329.54	0.00319	329.156	0.00034247	329.236	0.00161	329.244	0.00047967
329.575	-0.00109	329.64	0.00313	329.256	0.00023399	329.336	0.00159	329.344	0.00052114
329.675	-0.00112	329.74	0.00318	329.356	0.00013265	329.436	0.00168	329.444	0.00059787
329.775	-0.00112	329.84	0.00322	329.456	0.00022734	329.536	0.00161	329.544	0.00062212
329.875	-0.00114	329.94	0.00314	329.556	5.6149e-05	329.636	0.00168	329.644	0.00051653
329.975	-0.00122	330.04	0.00325	329.656	0.00013764	329.736	0.00171	329.744	0.00059479
330.075	-0.00112	330.14	0.00323	329.756	0.00016156	329.836	0.00164	329.844	0.00064685
330.175	-0.00123	330.24	0.00319	329.856	0.00031809	329.936	0.0017	329.944	0.00046647
330.275	-0.00148	330.34	0.0032	329.956	0.00045654	330.036	0.00167	330.044	0.00044112
330.375	-0.001	330.44	0.0031	330.056	0.00041305	330.136	0.00149	330.144	0.00059978
330.475	-0.00104	330.54	0.00318	330.156	0.00046442	330.236	0.00136	330.244	0.00066317
330.575	-0.00115	330.64	0.00316	330.256	0.00035392	330.336	0.00143	330.344	0.00066821
330.675	-0.00119	330.74	0.00329	330.356	0.00032052	330.436	0.00151	330.444	0.00070856
330.775	-0.00104	330.84	0.00325	330.456	0.00042773	330.536	0.00149	330.544	0.00066621
330.875	-0.00093723	330.94	0.00324	330.556	0.00040338	330.636	0.00157	330.644	0.00060375
330.975	-0.00114	331.04	0.00299	330.656	0.00034083	330.736	0.00155	330.744	0.0005123
331.075	-0.00103	331.14	0.00296	330.756	0.00041912	330.836	0.00161	330.844	0.0005147
331.175	-0.00082511	331.24	0.00311	330.856	0.00050862	330.936	0.00149	330.944	0.00052586
331.275	-0.00068568	331.34	0.00309	330.956	0.00041372	331.036	0.00156	331.044	0.00058045
331.375	-0.00055993	331.44	0.0029	331.056	0.00044141	331.136	0.00149	331.144	0.00055297
331.475	-0.00059249	331.54	0.003	331.156	0.00043035	331.236	0.0015	331.244	0.00054452
331.575	-0.00070199	331.64	0.0032	331.256	0.00037531	331.336	0.00153	331.344	0.00057055
331.675	-0.00054086	331.74	0.00327	331.356	0.00036719	331.436	0.00166	331.444	0.0007644
331.775	-0.00039139	331.84	0.00328	331.456	0.00026562	331.536	0.0015	331.544	0.00064266
331.875	-0.00054625	331.94	0.00325	331.556	0.00030526	331.636	0.00122	331.644	0.00062129
331.975	-0.0007046	332.04	0.00315	331.656	0.00030702	331.736	0.00137	331.744	0.00059295
332.075	-0.00069389	332.14	0.00332	331.756	0.00032669	331.836	0.00143	331.844	0.00059639
332.175	-0.00077164	332.24	0.00328	331.856	0.00028414	331.936	0.00139	331.944	0.00057417
332.275	-0.00082219	332.34	0.00332	331.956	0.00028405	332.036	0.00162	332.044	0.00053642
332.375	-0.00080917	332.44	0.0033	332.056	0.00032711	332.136	0.00145	332.144	0.00049884
332.475	-0.00016787	332.54	0.00337	332.156	0.00034687	332.236	0.00158	332.244	0.00060401
332.575	-0.00017184	332.64	0.00326	332.256	0.00039271	332.336	0.00139	332.344	0.00056236
332.675	-0.00027929	332.74	0.00328	332.356	0.00049526	332.436	0.00162	332.444	0.00067381
332.775	-0.00021092	332.84	0.00328	332.456	0.00031805	332.536	0.00143	332.544	0.00073597
332.875	-0.00019783	332.94	0.00329	332.556	0.00030853	332.636	0.00143	332.644	0.00074777
332.975	-0.00027973	333.04	0.00328	332.656	0.00030209	332.736	0.0016	332.744	0.00067824
333.075	-0.00033301	333.14	0.0034	332.756	0.00037095	332.836	0.00164	332.844	0.00062966
333.175	-0.00013783	333.24	0.0033	332.856	0.00033904	332.936	0.00163	332.944	0.00063641
333.275	-5.0043e-05	333.34	0.00336	332.956	0.00019358	333.036	0.00168	333.044	0.00060575
333.375	-0.00019132	333.44	0.00345	333.056	0.00025932	333.136	0.00145	333.144	0.000574
333.475	-0.00015028	333.54	0.00337	333.156	0.00032988	333.236	0.00166	333.244	0.00060242
333.575	-0.00025266	333.64	0.00333	333.256	0.00038226	333.336	0.00151	333.344	0.00062992
333.675	-0.00018361	333.74	0.00341	333.356	0.00036929	333.436	0.00175	333.444	0.00067142
333.775	-4.3981e-05	333.84	0.00344	333.456	0.00025082	333.536	0.00164	333.544	0.00062309
333.875	-0.00010317	333.94	0.00346	333.556	0.0003681	333.636	0.00194	333.644	0.0006274
333.975	-5.6415e-06	334.04	0.00351	333.656	0.00031248	333.736	0.00169	333.744	0.00065476
334.075	9.8398e-05	334.14	0.00365	333.756	0.00028221	333.836	0.00151	333.844	0.0007175
334.175	8.6197e-05	334.24	0.00359	333.856	0.00024838	333.936	0.00176	333.944	0.00062183
334.275	0.00025212	334.34	0.00372	333.956	0.0002418	334.036	0.00173	334.044	0.00049319
334.375	0.00027995	334.44	0.00359	334.056	0.00032355	334.136	0.00158	334.144	0.00072506
334.475	0.0003247	334.54	0.00339	334.156	0.00044453	334.236	0.00144	334.244	0.00081786
334.575	0.00031753	334.64	0.0033	334.256	0.0004337	334.336	0.00158	334.344	0.00076312
334.675	0.00013847	334.74	0.0034	334.356	0.00044305	334.436	0.00176	334.444	0.00056994
334.775	4.8716e-06	334.84	0.00347	334.456	0.00046803	334.536	0.0017	334.544	0.00049295
334.875	0.00010791	334.94	0.00364	334.556	0.00052495	334.636	0.00176	334.644	0.00040906
334.975	0.00027098	335.04	0.00374	334.656	0.00055864	334.736	0.00194	334.744	0.00075058
335.075	0.00025203	335.14	0.00372	334.756	0.00041712	334.836	0.00149	334.844	0.00067309
335.175	0.00041023	335.24	0.00363	334.856	0.00033651	334.936	0.00176	334.944	0.0005357
335.275	0.00031332	335.34	0.00365	334.956	0.00039483	335.036	0.00177	335.044	0.00045441
335.375	0.00030423	335.44	0.00363	335.056	0.00034866	335.136	0.0015	335.144	0.00069735
335.475	0.00017096	335.54	0.00372	335.156	0.00030348	335.236	0.00155	335.244	0.00063251
335.575	0.00043064	335.64	0.00374	335.256	0.00036639	335.336	0.00152	335.344	0.00066966
335.675	0.00053744	335.74	0.00381	335.356	0.00034721	335.436	0.00174	335.444	0.00079032
335.775	0.00056159	335.84	0.00378	335.456	0.00046328	335.536	0.0017	335.544	0.00068662
335.875	0.00039052	335.94	0.00367	335.556	0.00043535	335.636	0.00167	335.644	0.00054913
335.975	1.3546e-05	336.04	0.00367	335.656	0.00049602	335.736	0.00158	335.744	0.00051939
336.075	0.00013306	336.14	0.00352	335.756	0.0005282	335.836	0.00158	335.844	0.00047699
336.175	3.2512e-05	336.24	0.00358	335.856	0.00047446	335.936	0.00135	335.944	0.00048263
336.275	-1.6408e-05	336.34	0.00384	335.956	0.0005813	336.036	0.00129	336.044	0.00061723
336.375	-2.4769e-05	336.44	0.00386	336.056	0.00054989	336.136	0.00145	336.144	0.00057007
336.475	-6.6129e-05	336.54	0.00358	336.156	0.0004223	336.236	0.00149	336.244	0.00059819
336.575	-9.8544e-05	336.64	0.00362	336.256	0.00037079	336.336	0.0015	336.344	0.0005114
336.675	-5.2026e-05	336.74	0.00371	336.356	0.00063996	336.436	0.00147	336.444	0.000606
336.775	-0.00010119	336.84	0.00386	336.456	0.00057991	336.536	0.0015	336.544	0.00064048
336.875	-0.00010106	336.94	0.00379	336.556	0.00042101	336.636	0.00105	336.644	0.0007713
336.975	-0.00036563	337.04	0.00372	336.656	0.00033591	336.736	0.00148	336.744	0.000574
337.075	-0.00036283	337.14	0.0037	336.756	0.00038183	336.836	0.00156	336.844	0.00072757
337.175	-0.0002766	337.24	0.00364	336.856	0.00048253	336.936	0.00164	336.944	0.00064137
337.275	-0.00032492	337.34	0.00362	336.956	0.00055227	337.036	0.00151	337.044	0.00053338
337.375	-0.00060522	337.44	0.0037	337.056	0.0004567	337.136	0.00152	337.144	0.00062269
337.475	-0.00087761	337.54	0.00371	337.156	0.00034124	337.236	0.00126	337.244	0.00069698
337.575	-0.00065064	337.64	0.00355	337.256	0.00013095	337.336	0.00136	337.344	0.0007593
337.675	-0.00071155	337.74	0.00354	337.356	0.00018028	337.436	0.00154	337.444	0.00071741
337.775	-0.00040387	337.84	0.00365	337.456	0.00023662	337.536	0.00164	337.544	0.00071777
337.875	-0.00042948	337.94	0.00352	337.556	0.00036782	337.636	0.00166	337.644	0.00057153
337.975	-0.00106	338.04	0.00362	337.656	0.00050524	337.736	0.00165	337.744	0.00053121
338.075	-0.00083287	338.14	0.00353	337.756	0.00032407	337.836	0.00148	337.844	0.00065562
338.175	-0.00093252	338.24	0.00352	337.856	0.00030944	337.936	0.00146	337.944	0.00073069
338.275	-0.00090306	338.34	0.00357	337.956	0.00033418	338.036	0.00173	338.044	0.00065411
338.375	-0.00080818	338.44	0.00377	338.056	0.00030351	338.136	0.00134	338.144	0.00080588
338.475	-0.00101	338.54	0.00367	338.156	0.00023354	338.236	0.00159	338.244	0.00087328
338.575	-0.00099586	338.64	0.00385	338.256	0.00023308	338.336	0.00147	338.344	0.00087373
338.675	-0.00081056	338.74	0.0038	338.356	0.00022743	338.436	0.00157	338.444	0.00083791
338.775	-0.00070682	338.84	0.00378	338.456	0.00038504	338.536	0.00157	338.544	0.00080913
338.875	-0.00083568	338.94	0.00383	338.556	0.00037261	338.636	0.00166	338.644	0.000683
338.975	-0.00131	339.04	0.00367	338.656	0.00035157	338.736	0.00155	338.744	0.00061498
339.075	-0.0011	339.14	0.00369	338.756	0.00031091	338.836	0.0018	338.844	0.00059054
339.175	-0.00109	339.24	0.00382	338.856	0.00030385	338.936	0.00177	338.944	0.0006427
339.275	-0.00094057	339.34	0.00391	338.956	0.00035348	339.036	0.00156	339.044	0.00059605
339.375	-0.00111	339.44	0.00384	339.056	0.00024047	339.136	0.00167	339.144	0.0005404
339.475	-0.00118	339.54	0.00389	339.156	0.00020443	339.236	0.00163	339.244	0.00053212
339.575	-0.001	339.64	0.00398	339.256	0.00020499	339.336	0.00155	339.344	0.0006559
339.675	-0.0011	339.74	0.00396	339.356	0.00027478	339.436	0.00155	339.444	0.00062243
339.775	-0.00115	339.84	0.0041	339.456	0.00030714	339.536	0.00148	339.544	0.00049829
339.875	-0.00138	339.94	0.00414	339.556	0.00030753	339.636	0.00144	339.644	0.00041167
339.975	-0.00136	340.04	0.00421	339.656	0.00042557	339.736	0.00161	339.744	0.00051091
340.075	-0.00133	340.14	0.00422	339.756	0.00041243	339.836	0.00161	339.844	0.00054044
340.175	-0.00107	340.24	0.00421	339.856	0.00041956	339.936	0.00156	339.944	0.0004953
340.275	-0.00101	340.34	0.00438	339.956	0.00058882	340.036	0.00143	340.044	0.00061592
340.375	-0.00105	340.44	0.0045	340.056	0.00058876	340.136	0.00143	340.144	0.00060175
340.475	-0.00119	340.54	0.00449	340.156	0.00057267	340.236	0.00148	340.244	0.0006922
340.575	-0.00123	340.64	0.00448	340.256	0.00055777	340.336	0.00155	340.344	0.00063684
340.675	-0.00144	340.74	0.00439	340.356	0.00055134	340.436	0.00171	340.444	0.00059777
340.775	-0.00153	340.84	0.00456	340.456	0.00048874	340.536	0.00159	340.544	0.00063896
340.875	-0.00141	340.94	0.00477	340.556	0.00035022	340.636	0.00161	340.644	0.00071757
340.975	-0.00135	341.04	0.00461	340.656	0.00037427	340.736	0.00169	340.744	0.00073459
341.075	-0.00124	341.14	0.00457	340.756	0.00036701	340.836	0.00154	340.844	0.00089397
341.175	-0.00111	341.24	0.00455	340.856	0.00044803	340.936	0.00168	340.944	0.00089586
341.275	-0.00124	341.34	0.00483	340.956	0.00043515	341.036	0.00153	341.044	0.00073139
341.375	-0.00124	341.44	0.00464	341.056	0.00038958	341.136	0.00175	341.144	0.00071749
341.475	-0.00129	341.54	0.00467	341.156	0.00032974	341.236	0.00164	341.244	0.00069165
341.575	-0.00136	341.64	0.00471	341.256	0.00031445	341.336	0.00174	341.344	0.00076299
341.675	-0.00109	341.74	0.00464	341.356	0.00044305	341.436	0.00155	341.444	0.000728
341.775	-0.00103	341.84	0.0047	341.456	0.00041756	341.536	0.00158	341.544	0.00064896
341.875	-0.00105	341.94	0.00493	341.556	0.00047411	341.636	0.00166	341.644	0.00068306
341.975	-0.00117	342.04	0.00487	341.656	0.00048332	341.736	0.0018	341.744	0.00076393
342.075	-0.00113	342.14	0.00494	341.756	0.00043799	341.836	0.00156	341.844	0.0007894
342.175	-0.00101	342.24	0.00498	341.856	0.00040622	341.936	0.00167	341.944	0.00076442
342.275	-0.00099006	342.34	0.00497	341.956	0.00037219	342.036	0.00161	342.044	0.00075425
342.375	-0.00087507	342.44	0.00475	342.056	0.00051053	342.136	0.00155	342.144	0.0007941
342.475	-0.00097307	342.54	0.00482	342.156	0.00048817	342.236	0.00192	342.244	0.00086213
342.575	-0.00102	342.64	0.00501	342.256	0.00052466	342.336	0.00172	342.344	0.00085705
342.675	-0.00083256	342.74	0.00489	342.356	0.00045976	342.436	0.00153	342.444	0.00097541
342.775	-0.0007119	342.84	0.00502	342.456	0.00048532	342.536	0.00158	342.544	0.00085123
342.875	-0.00060321	342.94	0.00505	342.556	0.00045726	342.636	0.0015	342.644	0.0007829
342.975	-0.00065755	343.04	0.00501	342.656	0.00037897	342.736	0.0017	342.744	0.00078498
343.075	-0.00051065	343.14	0.00504	342.756	0.00041657	342.836	0.00151	342.844	0.00066874
343.175	-0.00050967	343.24	0.00501	342.856	0.00041535	342.936	0.00149	342.944	0.0007569
343.275	-0.00057019	343.34	0.00488	342.956	0.00039416	343.036	0.0015	343.044	0.00074432
343.375	-0.00065353	343.44	0.00492	343.056	0.00030091	343.136	0.00163	343.144	0.00071639
343.475	-0.00060631	343.54	0.00496	343.156	0.00024212	343.236	0.00173	343.244	0.00066369
343.575	-0.00068964	343.64	0.00502	343.256	0.00042463	343.336	0.00166	343.344	0.00070528
343.675	-0.0008252	343.74	0.00511	343.356	0.0004151	343.436	0.00165	343.444	0.00071251
343.775	-0.00091453	343.84	0.00506	343.456	0.00037364	343.536	0.00156	343.544	0.00075277
343.875	-0.00080986	343.94	0.00503	343.556	0.00041536	343.636	0.00153	343.644	0.00081817
343.975	-0.00057651	344.04	0.00498	343.656	0.00033157	343.736	0.00151	343.744	0.0007175
344.075	-0.00038507	344.14	0.00493	343.756	0.00028549	343.836	0.00142	343.844	0.0006148
344.175	-0.00026744	344.24	0.00509	343.856	0.00029696	343.936	0.00153	343.944	0.00057782
344.275	-0.00015529	344.34	0.00508	343.956	0.00034055	344.036	0.00156	344.044	0.00065803
344.375	-0.00017859	344.44	0.00511	344.056	0.00033412	344.136	0.00145	344.144	0.0006691
344.475	-0.00019606	344.54	0.00507	344.156	0.00038306	344.236	0.00153	344.244	0.00066956
344.575	-0.0001808	344.64	0.00493	344.256	0.00037533	344.336	0.00164	344.344	0.00073261
344.675	2.1227e-05	344.74	0.00494	344.356	0.00036121	344.436	0.00164	344.444	0.00079855
344.775	0.00010352	344.84	0.00497	344.456	0.00039719	344.536	0.00171	344.544	0.00064879
344.875	7.0731e-05	344.94	0.00493	344.556	0.00032967	344.636	0.00144	344.644	0.00053314
344.975	1.0006e-05	345.04	0.00489	344.656	0.00026694	344.736	0.0017	344.744	0.0005862
345.075	0.000109	345.14	0.00493	344.756	0.00032426	344.836	0.0015	344.844	0.00056867
345.175	-0.00010795	345.24	0.00504	344.856	0.00037313	344.936	0.00172	344.944	0.00061265
345.275	-6.0834e-05	345.34	0.00503	344.956	0.00034586	345.036	0.00141	345.044	0.00066593
345.375	-0.00011563	345.44	0.00474	345.056	0.00046269	345.136	0.00127	345.144	0.00073952
345.475	-5.445e-05	345.54	0.00483	345.156	0.00046665	345.236	0.00154	345.244	0.00081154
345.575	5.0526e-05	345.64	0.00479	345.256	0.00038783	345.336	0.00171	345.344	0.00078018
345.675	8.7757e-06	345.74	0.00479	345.356	0.00033847	345.436	0.00145	345.444	0.00060621
345.775	-5.8313e-05	345.84	0.00474	345.456	0.00025506	345.536	0.00173	345.544	0.00054785
345.875	-0.000101	345.94	0.00467	345.556	0.00016903	345.636	0.0016	345.644	0.0004982
345.975	-0.00014744	346.04	0.00467	345.656	0.00020084	345.736	0.00168	345.744	0.00073035
346.075	-2.9799e-06	346.14	0.00465	345.756	0.0001737	345.836	0.00131	345.844	0.0007837
346.175	-2.3187e-05	346.24	0.00469	345.856	0.00016343	345.936	0.00145	345.944	0.00068658
346.275	-7.5386e-05	346.34	0.00472	345.956	0.00017042	346.036	0.00143	346.044	0.00078563
346.375	-2.1011e-05	346.44	0.00495	346.056	0.00022302	346.136	0.00136	346.144	0.00085893
346.475	2.3104e-05	346.54	0.00492	346.156	0.00032662	346.236	0.00171	346.244	0.00076752
346.575	0.00011686	346.64	0.00486	346.256	0.00030805	346.336	0.00163	346.344	0.00070095
346.675	0.00013449	346.74	0.00476	346.356	0.00015864	346.436	0.00168	346.444	0.00075041
346.775	5.8726e-05	346.84	0.00473	346.456	0.00017986	346.536	0.00131	346.544	0.00079338
346.875	-4.6431e-05	346.94	0.00487	346.556	0.00019343	346.636	0.00152	346.644	0.00074334
346.975	-0.00038871	347.04	0.00482	346.656	0.00032533	346.736	0.00154	346.744	0.00072753
347.075	-0.00037793	347.14	0.00482	346.756	0.00038566	346.836	0.00166	346.844	0.00053579
347.175	-0.00030862	347.24	0.00488	346.856	0.00034928	346.936	0.00171	346.944	0.00076501
347.275	-0.00022768	347.34	0.00489	346.956	0.00041597	347.036	0.00151	347.044	0.00073657
347.375	-0.00025197	347.44	0.00493	347.056	0.00050665	347.136	0.00178	347.144	0.00064748
347.475	-0.00029016	347.54	0.00496	347.156	0.0004858	347.236	0.00175	347.244	0.00070624
347.575	-0.00025734	347.64	0.00492	347.256	0.00048364	347.336	0.0016	347.344	0.00072672
347.675	-0.00012669	347.74	0.00488	347.356	0.0004384	347.436	0.00144	347.444	0.0006264
347.775	3.9109e-05	347.84	0.00482	347.456	0.0003923	347.536	0.00176	347.544	0.00054994
347.875	0.00011919	347.94	0.00485	347.556	0.00036027	347.636	0.00164	347.644	0.00072894
347.975	0.00021705	348.04	0.00492	347.656	0.00037015	347.736	0.00163	347.744	0.00081562
348.075	4.1685e-05	348.14	0.00506	347.756	0.00042039	347.836	0.00159	347.844	0.00088066
348.175	-0.00019183	348.24	0.00501	347.856	0.00042818	347.936	0.0017	347.944	0.00081352
348.275	-7.9372e-05	348.34	0.00514	347.956	0.00052293	348.036	0.00151	348.044	0.00062267
348.375	-0.00014161	348.44	0.00531	348.056	0.00053094	348.136	0.00161	348.144	0.00070093
348.475	-4.345e-05	348.54	0.00546	348.156	0.00046353	348.236	0.00186	348.244	0.00079345
348.575	-0.0002482	348.64	0.00543	348.256	0.00041589	348.336	0.0017	348.344	0.0006926
348.675	-0.00030511	348.74	0.00534	348.356	0.00039584	348.436	0.00157	348.444	0.00066686
348.775	-0.00031391	348.84	0.00542	348.456	0.00045165	348.536	0.00177	348.544	0.00064575
348.875	-0.00020231	348.94	0.00558	348.556	0.00061317	348.636	0.00174	348.644	0.00071118
348.975	-0.00020243	349.04	0.00568	348.656	0.00063775	348.736	0.00176	348.744	0.0008034
349.075	-0.00027679	349.14	0.0056	348.756	0.00056402	348.836	0.00174	348.844	0.00078872
349.175	-0.00019903	349.24	0.0057	348.856	0.00059042	348.936	0.00165	348.944	0.00076309
349.275	-0.00014497	349.34	0.00564	348.956	0.00060993	349.036	0.0017	349.044	0.00066651
349.375	-7.4684e-05	349.44	0.0056	349.056	0.00063635	349.136	0.00181	349.144	0.00055034
349.475	5.5335e-05	349.54	0.00569	349.156	0.00057476	349.236	0.00155	349.244	0.00052417
349.575	-4.7166e-06	349.64	0.00553	349.256	0.00050987	349.336	0.00173	349.344	0.00047761
349.675	0.00013311	349.74	0.00558	349.356	0.0004803	349.436	0.00172	349.444	0.00047251
349.775	0.00012516	349.84	0.00568	349.456	0.00043751	349.536	0.00159	349.544	0.00043261
349.875	-0.00029347	349.94	0.00598	349.556	0.00053443	349.636	0.00176	349.644	0.00057485
349.975	-0.00050443	350.04	0.00596	349.656	0.00056437	349.736	0.00161	349.744	0.00064469
350.075	-0.00045417	350.14	0.00586	349.756	0.00052499	349.836	0.00155	349.844	0.00059696
350.175	-0.00062188	350.24	0.00592	349.856	0.00048219	349.936	0.00137	349.944	0.00067009
350.275	-0.00057671	350.34	0.00597	349.956	0.00040719	350.036	0.0016	350.044	0.00074384
350.375	-0.00037702	350.44	0.00592	350.056	0.00050062	350.136	0.00157	350.144	0.0006367
350.475	-0.00025757	350.54	0.00595	350.156	0.00035313	350.236	0.00162	350.244	0.00075007
350.575	-0.00019946	350.64	0.00596	350.256	0.00035321	350.336	0.00163	350.344	0.0006416
350.675	-0.00017009	350.74	0.00592	350.356	0.00046277	350.436	0.00184	350.444	0.00039679
350.775	-0.00010863	350.84	0.00609	350.456	0.00054946	350.536	0.00178	350.544	0.00051128
350.875	-0.00016402	350.94	0.00609	350.556	0.00060823	350.636	0.0017	350.644	0.00064145
350.975	-0.0002027	351.04	0.00615	350.656	0.00058808	350.736	0.00163	350.744	0.00056472
351.075	-0.0001461	351.14	0.00613	350.756	0.00066535	350.836	0.00165	350.844	0.00041776
351.175	-4.5643e-07	351.24	0.0061	350.856	0.00063122	350.936	0.00171	350.944	0.00054388
351.275	-1.2216e-06	351.34	0.00603	350.956	0.00060806	351.036	0.00175	351.044	0.00056481
351.375	-0.00012965	351.44	0.00594	351.056	0.00060931	351.136	0.00164	351.144	0.0005283
351.475	-0.00013981	351.54	0.00599	351.156	0.00055367	351.236	0.00156	351.244	0.00060923
351.575	-0.0001626	351.64	0.00606	351.256	0.00064602	351.336	0.00152	351.344	0.00054749
351.675	-0.00029537	351.74	0.00601	351.356	0.00069902	351.436	0.00161	351.444	0.00055163
351.775	-0.00037044	351.84	0.00598	351.456	0.00062118	351.536	0.00158	351.544	0.00057766
351.875	-0.00022475	351.94	0.00592	351.556	0.00050306	351.636	0.00166	351.644	0.00056251
351.975	-0.00019801	352.04	0.00597	351.656	0.00047413	351.736	0.00194	351.744	0.0006153
352.075	-0.00022804	352.14	0.00608	351.756	0.00049403	351.836	0.00168	351.844	0.00063645
352.175	-0.00022746	352.24	0.00618	351.856	0.00045687	351.936	0.00189	351.944	0.00072307
352.275	-0.00022632	352.34	0.00608	351.956	0.00046734	352.036	0.00184	352.044	0.00062992
352.375	-0.0001489	352.44	0.00612	352.056	0.00046498	352.136	0.00188	352.144	0.00047213
352.475	-0.0001613	352.54	0.00618	352.156	0.00055262	352.236	0.00192	352.244	0.00045456
352.575	-9.8017e-05	352.64	0.00621	352.256	0.000778	352.336	0.00184	352.344	0.00052312
352.675	2.0251e-05	352.74	0.00611	352.356	0.00089629	352.436	0.00167	352.444	0.00052763
352.775	4.0477e-05	352.84	0.00599	352.456	0.00081423	352.536	0.00168	352.544	0.00047396
352.875	-4.5125e-05	352.94	0.00609	352.556	0.00073912	352.636	0.00177	352.644	0.00044872
352.975	-0.00015816	353.04	0.00606	352.656	0.00063717	352.736	0.0018	352.744	0.00054132
353.075	-0.0004591	353.14	0.006	352.756	0.00055485	352.836	0.0019	352.844	0.00057258
353.175	-0.00060318	353.24	0.00614	352.856	0.00061267	352.936	0.00183	352.944	0.00048178
353.275	-0.0003802	353.34	0.00603	352.956	0.00057772	353.036	0.00173	353.044	0.00051303
353.375	-7.6481e-05	353.44	0.00602	353.056	0.00064014	353.136	0.00182	353.144	0.00054116
353.475	0.00018253	353.54	0.00613	353.156	0.000559	353.236	0.00197	353.244	0.00046115
353.575	0.00019955	353.64	0.00602	353.256	0.00050518	353.336	0.00189	353.344	0.00047833
353.675	0.00024426	353.74	0.00598	353.356	0.00060533	353.436	0.00167	353.444	0.00039241
353.775	0.00018154	353.84	0.00586	353.456	0.00063354	353.536	0.00214	353.544	0.00052556
353.875	0.00017459	353.94	0.00594	353.556	0.00058934	353.636	0.00199	353.644	0.00051294
353.975	0.00014882	354.04	0.00594	353.656	0.00070806	353.736	0.00213	353.744	0.00053733
354.075	0.00012497	354.14	0.00589	353.756	0.00069939	353.836	0.00204	353.844	0.00067772
354.175	0.00017958	354.24	0.0059	353.856	0.00067743	353.936	0.00197	353.944	0.000694
354.275	0.00034225	354.34	0.006	353.956	0.00069806	354.036	0.00189	354.044	0.00070753
354.375	0.00072663	354.44	0.00603	354.056	0.00071927	354.136	0.00208	354.144	0.00056684
354.475	0.00077232	354.54	0.00597	354.156	0.0007021	354.236	0.00201	354.244	0.0006329
354.575	0.00067101	354.64	0.00582	354.256	0.00065503	354.336	0.0019	354.344	0.00063441
354.675	0.00043358	354.74	0.00579	354.356	0.00066513	354.436	0.00199	354.444	0.00055152
354.775	0.00048495	354.84	0.00578	354.456	0.0007421	354.536	0.00188	354.544	0.0006061
354.875	0.00050301	354.94	0.00584	354.556	0.00076798	354.636	0.00197	354.644	0.00064671
354.975	0.00058188	355.04	0.00579	354.656	0.00065037	354.736	0.00174	354.744	0.00057253
355.075	0.00049884	355.14	0.00577	354.756	0.00063362	354.836	0.00194	354.844	0.00066693
355.175	0.00068625	355.24	0.00575	354.856	0.00069954	354.936	0.00184	354.944	0.0006973
355.275	0.00067653	355.34	0.00572	354.956	0.00069957	355.036	0.00189	355.044	0.00068994
355.375	0.00071527	355.44	0.00566	355.056	0.00063624	355.136	0.00182	355.144	0.00062363
355.475	0.00068387	355.54	0.00561	355.156	0.00060054	355.236	0.00176	355.244	0.00048906
355.575	0.0006558	355.64	0.00581	355.256	0.00061222	355.336	0.00199	355.344	0.0005062
355.675	0.00072994	355.74	0.00576	355.356	0.00068951	355.436	0.00186	355.444	0.00052988
355.775	0.0008554	355.84	0.00572	355.456	0.00073928	355.536	0.00198	355.544	0.00065443
355.875	0.00085773	355.94	0.00565	355.556	0.00077682	355.636	0.00197	355.644	0.0005597
355.975	0.00085228	356.04	0.00569	355.656	0.00077059	355.736	0.00183	355.744	0.00056655
356.075	0.00088754	356.14	0.00582	355.756	0.00085589	355.836	0.00204	355.844	0.00044497
356.175	0.00095124	356.24	0.00582	355.856	0.00081758	355.936	0.00204	355.944	0.0004384
356.275	0.00066567	356.34	0.00572	355.956	0.00069905	356.036	0.00194	356.044	0.00054476
356.375	0.00050419	356.44	0.00581	356.056	0.0007371	356.136	0.00193	356.144	0.0006449
356.475	0.00051306	356.54	0.00587	356.156	0.0007071	356.236	0.00187	356.244	0.00070245
356.575	0.00051351	356.64	0.0059	356.256	0.00080008	356.336	0.00209	356.344	0.00064738
356.675	0.00032681	356.74	0.00595	356.356	0.00085259	356.436	0.00212	356.444	0.00074383
356.775	0.00044626	356.84	0.00601	356.456	0.0008728	356.536	0.00208	356.544	0.00066997
356.875	0.00065227	356.94	0.00606	356.556	0.00076018	356.636	0.00192	356.644	0.00066395
356.975	0.00077312	357.04	0.00612	356.656	0.00087	356.736	0.00184	356.744	0.00060165
357.075	0.00067233	357.14	0.00611	356.756	0.00091845	356.836	0.00221	356.844	0.00059187
357.175	0.00063177	357.24	0.00627	356.856	0.00092072	356.936	0.002	356.944	0.00057771
357.275	0.00070231	357.34	0.00629	356.956	0.00089957	357.036	0.0019	357.044	0.00051945
357.375	0.00067255	357.44	0.00636	357.056	0.00087677	357.136	0.00195	357.144	0.00041795
357.475	0.00061382	357.54	0.0063	357.156	0.00074792	357.236	0.00204	357.244	0.00043234
357.575	0.00064981	357.64	0.00639	357.256	0.00094792	357.336	0.0021	357.344	0.00046798
357.675	0.00081733	357.74	0.0064	357.356	0.00103	357.436	0.00195	357.444	0.0003898
357.775	0.0008723	357.84	0.00645	357.456	0.00107	357.536	0.00204	357.544	0.00036323
357.875	0.00070309	357.94	0.00661	357.556	0.00105	357.636	0.00179	357.644	0.00034439
357.975	0.00058256	358.04	0.0067	357.656	0.00106	357.736	0.00204	357.744	0.0004291
358.075	0.00062674	358.14	0.00671	357.756	0.00103	357.836	0.00203	357.844	0.0004329
358.175	0.00073338	358.24	0.00665	357.856	0.00101	357.936	0.00183	357.944	0.00038957
358.275	0.00055734	358.34	0.00656	357.956	0.00106	358.036	0.00176	358.044	0.00021706
358.375	0.00040187	358.44	0.00649	358.056	0.00093827	358.136	0.00207	358.144	0.00029256
358.475	0.00053737	358.54	0.00651	358.156	0.00102	358.236	0.00211	358.244	0.00042846
358.575	0.00060531	358.64	0.00658	358.256	0.00103	358.336	0.00203	358.344	0.00038339
358.675	0.000706	358.74	0.00665	358.356	0.00114	358.436	0.00204	358.444	0.00038175
358.775	0.00073756	358.84	0.00673	358.456	0.00107	358.536	0.00206	358.544	0.00043019
358.875	0.00073326	358.94	0.00676	358.556	0.00114	358.636	0.002	358.644	0.00038661
358.975	0.00065973	359.04	0.0068	358.656	0.00109	358.736	0.00215	358.744	0.00037081
359.075	0.00041854	359.14	0.00685	358.756	0.00106	358.836	0.00205	358.844	0.00036423
359.175	0.00065981	359.24	0.00677	358.856	0.00105	358.936	0.0021	358.944	0.00038782
359.275	0.00074082	359.34	0.0067	358.956	0.00109	359.036	0.00204	359.044	0.00049876
359.375	0.00091667	359.44	0.00675	359.056	0.00109	359.136	0.00194	359.144	0.00042814
359.475	0.00088689	359.54	0.00686	359.156	0.00108	359.236	0.00192	359.244	0.00044542
359.575	0.00084434	359.64	0.0069	359.256	0.001	359.336	0.00197	359.344	0.00043917
359.675	0.00074095	359.74	0.00691	359.356	0.00102	359.436	0.00225	359.444	0.00012331
359.775	0.00061536	359.84	0.00682	359.456	0.00096969	359.536	0.00189	359.544	0.00030844
359.875	0.0004834	359.94	0.00672	359.556	0.00092752	359.636	0.00218	359.644	0.00037913
359.975	0.00052116	360.04	0.00674	359.656	0.00091137	359.736	0.00185	359.744	0.00036245
360.075	0.00055921	360.14	0.0068	359.756	0.00092021	359.836	0.0019	359.844	0.00040905
360.175	0.00053289	360.24	0.00679	359.856	0.00088547	359.936	0.00182	359.944	0.0003006
360.275	0.00048482	360.34	0.00661	359.956	0.001	360.036	0.00186	360.044	0.00027609
360.375	0.00065323	360.44	0.00668	360.056	0.00105	360.136	0.00182	360.144	0.00037012
360.475	0.00060764	360.54	0.00666	360.156	0.00099241	360.236	0.00185	360.244	0.0003065
360.575	0.00070125	360.64	0.00675	360.256	0.00103	360.336	0.00194	360.344	0.00036251
360.675	0.00070976	360.74	0.00674	360.356	0.00102	360.436	0.0022	360.444	0.00036573
360.775	0.00068999	360.84	0.00663	360.456	0.00097321	360.536	0.00188	360.544	0.00028746
360.875	0.00078392	360.94	0.00662	360.556	0.00099122	360.636	0.00168	360.644	0.00028794
360.975	0.00073761	361.04	0.00675	360.656	0.00092875	360.736	0.00191	360.744	0.00021191
361.075	0.00047703	361.14	0.00663	360.756	0.00092062	360.836	0.00189	360.844	0.00017016
361.175	0.00029987	361.24	0.0067	360.856	0.00085501	360.936	0.00199	360.944	0.00019445
361.275	0.00051317	361.34	0.00672	360.956	0.00086849	361.036	0.00186	361.044	0.00024578
361.375	0.00076426	361.44	0.0067	361.056	0.00103	361.136	0.00198	361.144	0.00035651
361.475	0.00079712	361.54	0.00672	361.156	0.00107	361.236	0.00212	361.244	0.00033924
361.575	0.00075371	361.64	0.00658	361.256	0.00105	361.336	0.00201	361.344	0.00033295
361.675	0.00052542	361.74	0.0065	361.356	0.00094117	361.436	0.00196	361.444	0.00020889
361.775	0.00065896	361.84	0.00658	361.456	0.00091436	361.536	0.00179	361.544	0.00016584
361.875	0.00069748	361.94	0.00655	361.556	0.00099664	361.636	0.00189	361.644	0.00013445
361.975	0.0007835	362.04	0.00652	361.656	0.0009835	361.736	0.00183	361.744	0.0001951
362.075	0.00075777	362.14	0.00638	361.756	0.001	361.836	0.00194	361.844	0.00011868
362.175	0.00067406	362.24	0.00642	361.856	0.00105	361.936	0.00197	361.944	0.00012357
362.275	0.00063826	362.34	0.00641	361.956	0.00086648	362.036	0.00199	362.044	0.00013302
362.375	0.00055825	362.44	0.00623	362.056	0.00072756	362.136	0.00181	362.144	0.00021599
362.475	0.00070152	362.54	0.00632	362.156	0.00078038	362.236	0.00178	362.244	0.00027254
362.575	0.00084894	362.64	0.0064	362.256	0.00089169	362.336	0.00175	362.344	0.00012606
362.675	0.00104	362.74	0.00636	362.356	0.0009178	362.436	0.00188	362.444	0.0001927
362.775	0.00096487	362.84	0.0063	362.456	0.00095101	362.536	0.0019	362.544	0.00019692
362.875	0.00087212	362.94	0.00625	362.556	0.00096006	362.636	0.00204	362.644	0.00026276
362.975	0.00078546	363.04	0.00628	362.656	0.00101	362.736	0.00181	362.744	0.00018348
363.075	0.0008028	363.14	0.00625	362.756	0.00103	362.836	0.00192	362.844	0.00021761
363.175	0.00070855	363.24	0.00619	362.856	0.00105	362.936	0.00184	362.944	0.00023067
363.275	0.00067579	363.34	0.00613	362.956	0.00101	363.036	0.00187	363.044	0.0002369
363.375	0.00075391	363.44	0.00625	363.056	0.00084355	363.136	0.00198	363.144	0.00026157
363.475	0.00072523	363.54	0.00636	363.156	0.00083262	363.236	0.00166	363.244	0.0002765
363.575	0.00062812	363.64	0.00636	363.256	0.00092195	363.336	0.00184	363.344	0.0001351
363.675	0.00062346	363.74	0.00631	363.356	0.00095433	363.436	0.0019	363.444	0.00012053
363.775	0.00064677	363.84	0.00626	363.456	0.00082366	363.536	0.00201	363.544	6.5616e-05
363.875	0.0004955	363.94	0.00635	363.556	0.00083723	363.636	0.00179	363.644	2.3472e-05
363.975	0.0009581	364.04	0.00633	363.656	0.00091719	363.736	0.00213	363.744	8.6756e-05
364.075	0.00088391	364.14	0.00621	363.756	0.00101	363.836	0.0019	363.844	7.1303e-05
364.175	0.00083865	364.24	0.00623	363.856	0.00091247	363.936	0.00185	363.944	4.7126e-05
364.275	0.00087796	364.34	0.00621	363.956	0.00092852	364.036	0.00178	364.044	0.00018573
364.375	0.00097426	364.44	0.00619	364.056	0.00096143	364.136	0.00185	364.144	8.5964e-05
364.475	0.00079045	364.54	0.00617	364.156	0.00092585	364.236	0.00173	364.244	-6.2912e-05
364.575	0.00056519	364.64	0.00621	364.256	0.00092835	364.336	0.00182	364.344	1.2737e-05
364.675	0.000474	364.74	0.00623	364.356	0.00094466	364.436	0.00177	364.444	0.00013323
364.775	0.00065192	364.84	0.0063	364.456	0.00094076	364.536	0.00166	364.544	0.00014985
364.875	0.0006499	364.94	0.00626	364.556	0.00085107	364.636	0.00159	364.644	0.00016096
364.975	0.0005337	365.04	0.0064	364.656	0.00085169	364.736	0.0016	364.744	0.00014338
365.075	0.00056155	365.14	0.00648	364.756	0.00092094	364.836	0.00163	364.844	0.00018272
365.175	0.00059659	365.24	0.00629	364.856	0.0009148	364.936	0.00167	364.944	0.00017293
365.275	0.00055804	365.34	0.00615	364.956	0.00101	365.036	0.00175	365.044	0.00011285
365.375	0.00057589	365.44	0.00624	365.056	0.0011	365.136	0.00144	365.144	0.00014105
365.475	0.00049492	365.54	0.00627	365.156	0.00117	365.236	0.00149	365.244	0.00016504
365.575	0.00047695	365.64	0.00644	365.256	0.00111	365.336	0.00175	365.344	0.00026523
365.675	0.00055807	365.74	0.00649	365.356	0.0012	365.436	0.00182	365.444	0.00019272
365.775	0.00059243	365.84	0.00659	365.456	0.00111	365.536	0.00167	365.544	0.00023616
365.875	0.0005928	365.94	0.00657	365.556	0.0011	365.636	0.00167	365.644	0.00020485
365.975	0.00037874	366.04	0.0066	365.656	0.00111	365.736	0.00201	365.744	0.00016854
366.075	0.00029391	366.14	0.00658	365.756	0.00113	365.836	0.00172	365.844	0.0001059
366.175	0.00028149	366.24	0.00662	365.856	0.00119	365.936	0.00147	365.944	-5.7002e-05
366.275	0.00029679	366.34	0.00657	365.956	0.00116	366.036	0.00157	366.044	-0.00018179
366.375	0.00037813	366.44	0.00668	366.056	0.00122	366.136	0.00174	366.144	5.4927e-05
366.475	0.000365	366.54	0.00682	366.156	0.00118	366.236	0.00166	366.244	0.00014203
366.575	0.00047	366.64	0.00682	366.256	0.00107	366.336	0.0015	366.344	0.00013175
366.675	0.00051473	366.74	0.00691	366.356	0.00106	366.436	0.00159	366.444	0.00011591
366.775	0.0004401	366.84	0.00691	366.456	0.00096493	366.536	0.00145	366.544	8.1687e-05
366.875	0.0002849	366.94	0.00702	366.556	0.00086944	366.636	0.00169	366.644	7.776e-05
366.975	0.00029818	367.04	0.00719	366.656	0.00097623	366.736	0.00156	366.744	7.4181e-05
367.075	0.0001804	367.14	0.00719	366.756	0.00103	366.836	0.00165	366.844	-4.6167e-05
367.175	0.00013578	367.24	0.00724	366.856	0.0012	366.936	0.00135	366.944	-0.00013404
367.275	0.00017174	367.34	0.00737	366.956	0.00116	367.036	0.00155	367.044	-0.00015412
367.375	0.00012719	367.44	0.00739	367.056	0.00112	367.136	0.00178	367.144	-2.8663e-05
367.475	0.00021516	367.54	0.00747	367.156	0.0012	367.236	0.00173	367.244	5.3521e-05
367.575	0.00027395	367.64	0.00744	367.256	0.00118	367.336	0.00165	367.344	-3.0564e-05
367.675	0.00023011	367.74	0.00739	367.356	0.00118	367.436	0.00172	367.444	-0.0001072
367.775	0.00036685	367.84	0.00737	367.456	0.00116	367.536	0.00147	367.544	-3.8923e-05
367.875	0.00032127	367.94	0.00739	367.556	0.00114	367.636	0.00156	367.644	-8.0534e-05
367.975	0.00048249	368.04	0.00746	367.656	0.00111	367.736	0.00164	367.744	-7.0437e-06
368.075	0.00066109	368.14	0.00742	367.756	0.00121	367.836	0.00164	367.844	5.3883e-05
368.175	0.00054845	368.24	0.00744	367.856	0.00131	367.936	0.00143	367.944	-6.9988e-05
368.275	0.00046285	368.34	0.00756	367.956	0.0014	368.036	0.00138	368.044	-0.00018079
368.375	0.00045113	368.44	0.00758	368.056	0.00132	368.136	0.00158	368.144	-0.00011634
368.475	0.0004591	368.54	0.00751	368.156	0.00125	368.236	0.00139	368.244	-6.267e-06
368.575	0.00041719	368.64	0.00745	368.256	0.00131	368.336	0.00141	368.344	5.1598e-05
368.675	0.00035368	368.74	0.00748	368.356	0.00133	368.436	0.00143	368.444	8.5835e-05
368.775	0.00038999	368.84	0.00748	368.456	0.00126	368.536	0.00164	368.544	2.78e-05
368.875	0.00045289	368.94	0.00757	368.556	0.00128	368.636	0.00152	368.644	-5.8691e-05
368.975	0.0003522	369.04	0.00744	368.656	0.00129	368.736	0.00171	368.744	-0.00012378
369.075	0.00025665	369.14	0.00748	368.756	0.00131	368.836	0.00166	368.844	-7.7793e-05
369.175	0.00032402	369.24	0.00748	368.856	0.00131	368.936	0.00146	368.944	-8.8131e-05
369.275	0.00032861	369.34	0.00751	368.956	0.00126	369.036	0.00167	369.044	-0.00024289
369.375	0.00041695	369.44	0.00748	369.056	0.00129	369.136	0.00156	369.144	-0.00014388
369.475	0.00053052	369.54	0.00757	369.156	0.00127	369.236	0.00138	369.244	-0.00017789
369.575	0.00050564	369.64	0.00743	369.256	0.00131	369.336	0.00155	369.344	-0.00020199
369.675	0.00060693	369.74	0.00744	369.356	0.00134	369.436	0.00146	369.444	-0.00020694
369.775	0.0005565	369.84	0.00744	369.456	0.00129	369.536	0.00149	369.544	0.00011302
369.875	0.00053235	369.94	0.00753	369.556	0.00128	369.636	0.00153	369.644	-3.5249e-05
369.975	0.00058257	370.04	0.00781	369.656	0.0013	369.736	0.00167	369.744	-0.00017825
370.075	0.00072922	370.14	0.00777	369.756	0.00124	369.836	0.00152	369.844	-0.00020918
370.175	0.00068568	370.24	0.00768	369.856	0.00127	369.936	0.00161	369.944	-0.00019357
370.275	0.00062794	370.34	0.00764	369.956	0.00119	370.036	0.00165	370.044	-0.00014949
370.375	0.00074199	370.44	0.00757	370.056	0.00109	370.136	0.00157	370.144	-0.00015011
370.475	0.00079026	370.54	0.00757	370.156	0.00118	370.236	0.00156	370.244	-0.00013017
370.575	0.00078621	370.64	0.00762	370.256	0.00123	370.336	0.00144	370.344	-0.0001581
370.675	0.00076486	370.74	0.00772	370.356	0.00124	370.436	0.00164	370.444	-0.00022385
370.775	0.00094395	370.84	0.00768	370.456	0.00129	370.536	0.00146	370.544	-0.00024635
370.875	0.00080769	370.94	0.0077	370.556	0.00138	370.636	0.00162	370.644	-0.0003145
370.975	0.00080103	371.04	0.0076	370.656	0.00136	370.736	0.00141	370.744	-0.00026758
371.075	0.00086577	371.14	0.00765	370.756	0.00127	370.836	0.00159	370.844	-0.00028088
371.175	0.00065961	371.24	0.00766	370.856	0.00135	370.936	0.00147	370.944	-0.00024108
371.275	0.00072234	371.34	0.00753	370.956	0.00139	371.036	0.0014	371.044	-0.00021716
371.375	0.00078765	371.44	0.00746	371.056	0.00117	371.136	0.00155	371.144	-0.00016442
371.475	0.00065467	371.54	0.00746	371.156	0.00118	371.236	0.00165	371.244	-0.00011664
371.575	0.00066077	371.64	0.00763	371.256	0.00121	371.336	0.00143	371.344	-5.1125e-05
371.675	0.00084101	371.74	0.00776	371.356	0.00123	371.436	0.00151	371.444	-2.2232e-05
371.775	0.00083633	371.84	0.00765	371.456	0.00119	371.536	0.00171	371.544	-4.7383e-05
371.875	0.00080184	371.94	0.0077	371.556	0.0012	371.636	0.00149	371.644	-5.3673e-05
371.975	0.00067423	372.04	0.00773	371.656	0.00123	371.736	0.0013	371.744	-0.00022311
372.075	0.00063581	372.14	0.00764	371.756	0.00127	371.836	0.00143	371.844	-0.00026257
372.175	0.00089271	372.24	0.00749	371.856	0.00132	371.936	0.00154	371.944	-0.00012056
372.275	0.0007992	372.34	0.00743	371.956	0.00129	372.036	0.00146	372.044	-0.00011972
372.375	0.00087378	372.44	0.00753	372.056	0.00135	372.136	0.0015	372.144	-0.00011725
372.475	0.00094412	372.54	0.00756	372.156	0.00128	372.236	0.00169	372.244	-0.00023989
372.575	0.0011	372.64	0.00758	372.256	0.00123	372.336	0.0014	372.344	-0.00026089
372.675	0.00114	372.74	0.00758	372.356	0.00112	372.436	0.00125	372.444	-0.00031346
372.775	0.00113	372.84	0.00751	372.456	0.00111	372.536	0.00156	372.544	-0.00029862
372.875	0.00089593	372.94	0.00749	372.556	0.00117	372.636	0.00131	372.644	-0.00023609
372.975	0.00073492	373.04	0.00736	372.656	0.00109	372.736	0.00137	372.744	-0.00018066
373.075	0.00107	373.14	0.00726	372.756	0.00103	372.836	0.00169	372.844	-0.00028819
373.175	0.00114	373.24	0.00729	372.856	0.0011	372.936	0.0016	372.944	-0.00033574
373.275	0.00119	373.34	0.00723	372.956	0.00116	373.036	0.00156	373.044	-0.00021803
373.375	0.00117	373.44	0.00722	373.056	0.00127	373.136	0.00146	373.144	-0.00017732
373.475	0.00108	373.54	0.00732	373.156	0.00131	373.236	0.0016	373.244	-0.00042435
373.575	0.00087898	373.64	0.00747	373.256	0.00133	373.336	0.00144	373.344	-0.00040264
373.675	0.00093504	373.74	0.00759	373.356	0.00134	373.436	0.00141	373.444	-0.0002518
373.775	0.00080801	373.84	0.00757	373.456	0.00126	373.536	0.00145	373.544	-0.00025318
373.875	0.00085876	373.94	0.0076	373.556	0.00127	373.636	0.00149	373.644	-0.00038239
373.975	0.00075527	374.04	0.00738	373.656	0.0013	373.736	0.00125	373.744	-0.00034354
374.075	0.00083561	374.14	0.00734	373.756	0.00144	373.836	0.00127	373.844	-0.00019828
374.175	0.00089188	374.24	0.00729	373.856	0.00137	373.936	0.00153	373.944	-0.0001869
374.275	0.00106	374.34	0.00726	373.956	0.00127	374.036	0.00144	374.044	-0.00031706
374.375	0.00107	374.44	0.00727	374.056	0.00129	374.136	0.00145	374.144	-0.00035778
374.475	0.00102	374.54	0.00746	374.156	0.00123	374.236	0.0014	374.244	-0.00038264
374.575	0.00054224	374.64	0.0073	374.256	0.00118	374.336	0.00121	374.344	-0.00040344
374.675	0.00046994	374.74	0.00717	374.356	0.0013	374.436	0.00141	374.444	-0.00046599
374.775	0.00067642	374.84	0.00731	374.456	0.0012	374.536	0.00137	374.544	-0.00034565
374.875	0.00072173	374.94	0.00736	374.556	0.00123	374.636	0.00119	374.644	-0.00032902
374.975	0.000656	375.04	0.00738	374.656	0.00107	374.736	0.00134	374.744	-0.00031066
375.075	0.00057527	375.14	0.00739	374.756	0.00112	374.836	0.00135	374.844	-0.00033583
375.175	0.0006762	375.24	0.00741	374.856	0.00111	374.936	0.00133	374.944	-0.00038185
375.275	0.00080515	375.34	0.00743	374.956	0.00115	375.036	0.00112	375.044	-0.0005282
375.375	0.00067537	375.44	0.00748	375.056	0.0011	375.136	0.00128	375.144	-0.00040842
375.475	0.00078449	375.54	0.00751	375.156	0.0011	375.236	0.00135	375.244	-0.00056337
375.575	0.00086067	375.64	0.00761	375.256	0.00109	375.336	0.00119	375.344	-0.00061451
375.675	0.00088767	375.74	0.00771	375.356	0.00111	375.436	0.00125	375.444	-0.00045673
375.775	0.00059846	375.84	0.00779	375.456	0.00115	375.536	0.00125	375.544	-0.00040777
375.875	0.00053686	375.94	0.00779	375.556	0.0012	375.636	0.00115	375.644	-0.00038036
375.975	0.00060418	376.04	0.00774	375.656	0.00118	375.736	0.00115	375.744	-0.00037961
376.075	0.00018641	376.14	0.00775	375.756	0.00111	375.836	0.0013	375.844	-0.00050452
376.175	-4.631e-05	376.24	0.00778	375.856	0.00107	375.936	0.00125	375.944	-0.0005189
376.275	2.7629e-05	376.34	0.00785	375.956	0.0011	376.036	0.00126	376.044	-0.00048456
376.375	0.00018646	376.44	0.00791	376.056	0.00115	376.136	0.00115	376.144	-0.000475
376.475	0.00021554	376.54	0.008	376.156	0.00116	376.236	0.00102	376.244	-0.00040688
376.575	0.00023453	376.64	0.008	376.256	0.00118	376.336	0.00119	376.344	-0.00048476
376.675	0.00030428	376.74	0.00798	376.356	0.00132	376.436	0.0011	376.444	-0.00051486
376.775	0.00020596	376.84	0.00802	376.456	0.00132	376.536	0.00119	376.544	-0.00047736
376.875	0.00024837	376.94	0.00799	376.556	0.00122	376.636	0.00106	376.644	-0.00049487
376.975	0.00030316	377.04	0.00802	376.656	0.00115	376.736	0.0012	376.744	-0.00057551
377.075	0.00032717	377.14	0.00808	376.756	0.00101	376.836	0.00118	376.844	-0.00057075
377.175	0.00032695	377.24	0.00809	376.856	0.0011	376.936	0.00131	376.944	-0.00052023
377.275	6.4323e-05	377.34	0.00804	376.956	0.00116	377.036	0.00104	377.044	-0.00056242
377.375	3.8702e-05	377.44	0.00796	377.056	0.00107	377.136	0.00108	377.144	-0.00051638
377.475	0.00037409	377.54	0.00796	377.156	0.00111	377.236	0.00109	377.244	-0.00070521
377.575	0.00034659	377.64	0.00815	377.256	0.00111	377.336	0.0011	377.344	-0.00054953
377.675	0.00043261	377.74	0.00809	377.356	0.00115	377.436	0.00113	377.444	-0.0005366
377.775	0.00043355	377.84	0.00812	377.456	0.00116	377.536	0.00117	377.544	-0.00047198
377.875	0.00030495	377.94	0.00814	377.556	0.0011	377.636	0.00111	377.644	-0.00051638
377.975	0.0004235	378.04	0.0081	377.656	0.00111	377.736	0.00113	377.744	-0.00053614
378.075	0.00039037	378.14	0.0081	377.756	0.00106	377.836	0.00122	377.844	-0.00055041
378.175	0.00029133	378.24	0.00812	377.856	0.00118	377.936	0.00113	377.944	-0.00045662
378.275	0.00026137	378.34	0.00818	377.956	0.0012	378.036	0.0011	378.044	-0.00052892
378.375	0.00013885	378.44	0.00827	378.056	0.00123	378.136	0.00118	378.144	-0.00049549
378.475	0.00020947	378.54	0.00836	378.156	0.00126	378.236	0.00106	378.244	-0.000414
378.575	0.00035874	378.64	0.00845	378.256	0.00118	378.336	0.00108	378.344	-0.00040412
378.675	0.0004055	378.74	0.00838	378.356	0.00106	378.436	0.00093121	378.444	-0.00040443
378.775	0.00033741	378.84	0.00845	378.456	0.00101	378.536	0.00094863	378.544	-0.00041984
378.875	0.00031556	378.94	0.00845	378.556	0.00101	378.636	0.00083471	378.644	-0.00045782
378.975	0.00060777	379.04	0.00849	378.656	0.00097919	378.736	0.00106	378.744	-0.00038196
379.075	0.00065756	379.14	0.00848	378.756	0.00093777	378.836	0.00105	378.844	-0.00038236
379.175	0.000553	379.24	0.00856	378.856	0.00098891	378.936	0.00125	378.944	-0.00048867
379.275	0.00052719	379.34	0.00841	378.956	0.00096363	379.036	0.00116	379.044	-0.00052051
379.375	0.00045768	379.44	0.00857	379.056	0.00093762	379.136	0.00117	379.144	-0.00058541
379.475	0.00049988	379.54	0.0086	379.156	0.00087479	379.236	0.00101	379.244	-0.0005954
379.575	0.0006168	379.64	0.00857	379.256	0.0009867	379.336	0.00112	379.344	-0.00056216
379.675	0.00062215	379.74	0.00869	379.356	0.00092422	379.436	0.0009387	379.444	-0.00056281
379.775	0.00053417	379.84	0.00868	379.456	0.0009354	379.536	0.00104	379.544	-0.00050326
379.875	0.00055943	379.94	0.00873	379.556	0.00076088	379.636	0.0011	379.644	-0.00042261
379.975	0.00050525	380.04	0.00855	379.656	0.00089861	379.736	0.00096115	379.744	-0.00057137
380.075	0.00043275	380.14	0.00851	379.756	0.00089606	379.836	0.00115	379.844	-0.00066264
380.175	0.00050555	380.24	0.00822	379.856	0.00091158	379.936	0.00095362	379.944	-0.00073466
380.275	0.00040428	380.34	0.00843	379.956	0.00096242	380.036	0.00102	380.044	-0.00068241
380.375	0.00054376	380.44	0.0085	380.056	0.00103	380.136	0.001	380.144	-0.00068251
380.475	0.00050527	380.54	0.00861	380.156	0.0009832	380.236	0.00097666	380.244	-0.00075802
380.575	0.00057983	380.64	0.00865	380.256	0.00101	380.336	0.00101	380.344	-0.0007208
380.675	0.00058757	380.74	0.00846	380.356	0.00090296	380.436	0.00088979	380.444	-0.00082537
380.775	0.00060307	380.84	0.0084	380.456	0.00093979	380.536	0.00090248	380.544	-0.00094523
380.875	0.00059542	380.94	0.00842	380.556	0.001	380.636	0.00083788	380.644	-0.00094969
380.975	0.00058898	381.04	0.00831	380.656	0.0009868	380.736	0.00098454	380.744	-0.00086815
381.075	0.0006791	381.14	0.00848	380.756	0.00107	380.836	0.00090183	380.844	-0.00083451
381.175	0.00084779	381.24	0.00864	380.856	0.00092222	380.936	0.00098762	380.944	-0.00088381
381.275	0.00091669	381.34	0.00867	380.956	0.00090873	381.036	0.00103	381.044	-0.00079253
381.375	0.00080882	381.44	0.00868	381.056	0.00088927	381.136	0.00069891	381.144	-0.00081016
381.475	0.00069359	381.54	0.00863	381.156	0.00094235	381.236	0.00078884	381.244	-0.00098183
381.575	0.00072818	381.64	0.00857	381.256	0.00086066	381.336	0.0008701	381.344	-0.00105
381.675	0.0005892	381.74	0.00852	381.356	0.00075537	381.436	0.00070709	381.444	-0.00105
381.775	0.00053268	381.84	0.00835	381.456	0.00074013	381.536	0.00098929	381.544	-0.00101
381.875	0.00055953	381.94	0.00837	381.556	0.00071709	381.636	0.00088479	381.644	-0.00081541
381.975	0.00056548	382.04	0.00829	381.656	0.0008006	381.736	0.00082505	381.744	-0.0007007
382.075	0.00076712	382.14	0.00835	381.756	0.00083902	381.836	0.00073242	381.844	-0.0008557
382.175	0.00091849	382.24	0.00833	381.856	0.00092663	381.936	0.001	381.944	-0.00083891
382.275	0.00098919	382.34	0.00828	381.956	0.0009207	382.036	0.00078432	382.044	-0.0008419
382.375	0.00091867	382.44	0.00848	382.056	0.00078762	382.136	0.00082815	382.144	-0.00085117
382.475	0.00083955	382.54	0.00841	382.156	0.00069719	382.236	0.00079112	382.244	-0.00081559
382.575	0.0006917	382.64	0.00839	382.256	0.00065542	382.336	0.00089719	382.344	-0.00082757
382.675	0.00082919	382.74	0.00851	382.356	0.00070877	382.436	0.00069319	382.444	-0.00094365
382.775	0.0008335	382.84	0.00848	382.456	0.00084541	382.536	0.0007381	382.544	-0.00095751
382.875	0.00086564	382.94	0.0085	382.556	0.00083473	382.636	0.00079509	382.644	-0.00104
382.975	0.00107	383.04	0.00856	382.656	0.00089178	382.736	0.00092459	382.744	-0.00101
383.075	0.00094093	383.14	0.00847	382.756	0.00091486	382.836	0.0005665	382.844	-0.00096186
383.175	0.000824	383.24	0.00837	382.856	0.00089347	382.936	0.00072555	382.944	-0.00105
383.275	0.00085126	383.34	0.00844	382.956	0.00087322	383.036	0.00069548	383.044	-0.00097865
383.375	0.0007636	383.44	0.00834	383.056	0.00076513	383.136	0.00068607	383.144	-0.00102
383.475	0.00078733	383.54	0.0083	383.156	0.00084458	383.236	0.00044346	383.244	-0.00092091
383.575	0.00085229	383.64	0.00846	383.256	0.00085614	383.336	0.00068366	383.344	-0.00092985
383.675	0.00081455	383.74	0.00862	383.356	0.00091611	383.436	0.00055968	383.444	-0.00095666
383.775	0.00098754	383.84	0.00857	383.456	0.00094809	383.536	0.00068094	383.544	-0.00096021
383.875	0.00102	383.94	0.00874	383.556	0.00089939	383.636	0.00056272	383.644	-0.00098139
383.975	0.00063556	384.04	0.00873	383.656	0.00073822	383.736	0.00045789	383.744	-0.00106
384.075	0.00055329	384.14	0.00862	383.756	0.00066706	383.836	0.0005229	383.844	-0.0011
384.175	0.00089771	384.24	0.00861	383.856	0.00068881	383.936	0.0005433	383.944	-0.00121
384.275	0.00064424	384.34	0.00872	383.956	0.00076971	384.036	0.00070778	384.044	-0.00118
384.375	0.00056797	384.44	0.00873	384.056	0.00081229	384.136	0.00065337	384.144	-0.00109
384.475	0.00051716	384.54	0.00864	384.156	0.00073704	384.236	0.00053401	384.244	-0.00117
384.575	0.00035481	384.64	0.00863	384.256	0.00063534	384.336	0.00075052	384.344	-0.00121
384.675	0.00043015	384.74	0.00857	384.356	0.00071211	384.436	0.00065624	384.444	-0.00122
384.775	0.00035456	384.84	0.00871	384.456	0.00067944	384.536	0.00064911	384.544	-0.00118
384.875	0.00037182	384.94	0.00884	384.556	0.00064645	384.636	0.00082058	384.644	-0.00116
384.975	0.00025739	385.04	0.00889	384.656	0.00067429	384.736	0.00056045	384.744	-0.00128
385.075	0.00020139	385.14	0.00895	384.756	0.00083575	384.836	0.00068298	384.844	-0.00118
385.175	0.00039437	385.24	0.00914	384.856	0.00080503	384.936	0.00053608	384.944	-0.00123
385.275	0.00039299	385.34	0.00914	384.956	0.00078847	385.036	0.00041115	385.044	-0.00123
385.375	0.00041145	385.44	0.00913	385.056	0.00076042	385.136	0.00046463	385.144	-0.00134
385.475	0.00042125	385.54	0.00924	385.156	0.00070273	385.236	0.00051286	385.244	-0.00131
385.575	0.00036274	385.64	0.00913	385.256	0.00065713	385.336	0.00071657	385.344	-0.00134
385.675	0.00044679	385.74	0.00912	385.356	0.00052466	385.436	0.00060273	385.444	-0.00144
385.775	0.00041505	385.84	0.00917	385.456	0.00063497	385.536	0.00052257	385.544	-0.00143
385.875	0.00036194	385.94	0.00923	385.556	0.00066941	385.636	0.00060836	385.644	-0.00126
385.975	0.00037605	386.04	0.00932	385.656	0.00072318	385.736	0.00056878	385.744	-0.00129
386.075	0.00040277	386.14	0.00939	385.756	0.00067703	385.836	0.00059381	385.844	-0.00117
386.175	0.00035764	386.24	0.00943	385.856	0.00074493	385.936	0.00056014	385.944	-0.00117
386.275	0.00046518	386.34	0.00943	385.956	0.00065825	386.036	0.00065332	386.044	-0.00151
386.375	0.000528	386.44	0.00947	386.056	0.0007825	386.136	0.00019613	386.144	-0.00153
386.475	0.00022335	386.54	0.00939	386.156	0.00067293	386.236	0.00051574	386.244	-0.00144
386.575	0.00010089	386.64	0.00942	386.256	0.00056584	386.336	0.00046923	386.344	-0.00149
386.675	0.00013451	386.74	0.00937	386.356	0.00050765	386.436	0.00034209	386.444	-0.00143
386.775	0.00012671	386.84	0.00925	386.456	0.00052501	386.536	0.00022262	386.544	-0.00137
386.875	0.00035997	386.94	0.00926	386.556	0.00050134	386.636	0.00048149	386.644	-0.00144
386.975	0.00033255	387.04	0.00952	386.656	0.000616	386.736	0.00032289	386.744	-0.00147
387.075	0.00027789	387.14	0.0096	386.756	0.00053749	386.836	0.000395	386.844	-0.0015
387.175	0.00022278	387.24	0.0096	386.856	0.00071295	386.936	0.00025409	386.944	-0.00151
387.275	0.0003046	387.34	0.00964	386.956	0.0006801	387.036	0.00043914	387.044	-0.00152
387.375	0.00030186	387.44	0.00968	387.056	0.00059367	387.136	0.00035292	387.144	-0.00155
387.475	0.00022012	387.54	0.00975	387.156	0.00052181	387.236	0.00041215	387.244	-0.00167
387.575	0.00010023	387.64	0.00973	387.256	0.00052698	387.336	0.00034022	387.344	-0.0017
387.675	0.00033232	387.74	0.00961	387.356	0.00048019	387.436	0.00022917	387.444	-0.00172
387.775	0.00044014	387.84	0.00937	387.456	0.00051054	387.536	0.0003836	387.544	-0.0017
387.875	0.0004301	387.94	0.00943	387.556	0.00047207	387.636	0.00035527	387.644	-0.00175
387.975	0.00042918	388.04	0.00964	387.656	0.00045565	387.736	0.00034093	387.744	-0.00182
388.075	0.00041893	388.14	0.0096	387.756	0.00034961	387.836	0.00028261	387.844	-0.00179
388.175	0.00038436	388.24	0.00968	387.856	0.00039349	387.936	0.00036473	387.944	-0.00184
388.275	0.00037939	388.34	0.00966	387.956	0.0004791	388.036	0.00013974	388.044	-0.00182
388.375	0.00027926	388.44	0.00963	388.056	0.00048913	388.136	0.00033087	388.144	-0.00177
388.475	8.7531e-05	388.54	0.00972	388.156	0.00047847	388.236	0.00034891	388.244	-0.00177
388.575	4.2112e-05	388.64	0.00975	388.256	0.00039797	388.336	0.00018164	388.344	-0.00195
388.675	3.1042e-05	388.74	0.00984	388.356	0.00034738	388.436	0.00030103	388.444	-0.00175
388.775	7.4755e-05	388.84	0.00986	388.456	0.0003853	388.536	-4.1444e-05	388.544	-0.00178
388.875	2.2959e-05	388.94	0.00983	388.556	0.00024447	388.636	0.00044404	388.644	-0.00182
388.975	1.9057e-06	389.04	0.00985	388.656	0.00029589	388.736	0.00015799	388.744	-0.00184
389.075	9.8757e-05	389.14	0.00987	388.756	0.00036134	388.836	0.00039962	388.844	-0.00188
389.175	0.00012264	389.24	0.00981	388.856	0.00033591	388.936	0.00039245	388.944	-0.00191
389.275	9.0337e-05	389.34	0.00981	388.956	0.00037837	389.036	0.00032919	389.044	-0.00188
389.375	0.00012656	389.44	0.00978	389.056	0.00044297	389.136	0.00033048	389.144	-0.00189
389.475	0.00017292	389.54	0.00978	389.156	0.00043236	389.236	0.00010066	389.244	-0.00198
389.575	0.00016832	389.64	0.00978	389.256	0.00045905	389.336	2.0147e-06	389.344	-0.00198
389.675	0.00036681	389.74	0.00983	389.356	0.00035766	389.436	0.00021867	389.444	-0.00208
389.775	0.0003627	389.84	0.00988	389.456	0.0003028	389.536	0.00032764	389.544	-0.00215
389.875	0.00024568	389.94	0.00978	389.556	0.00029171	389.636	0.00024453	389.644	-0.00206
389.975	0.00015203	390.04	0.00983	389.656	0.00019351	389.736	0.00028793	389.744	-0.00215
390.075	4.8247e-05	390.14	0.00972	389.756	0.0002875	389.836	0.00021693	389.844	-0.00213
390.175	-2.4452e-05	390.24	0.00972	389.856	0.00035055	389.936	0.00041539	389.944	-0.00214
390.275	3.524e-05	390.34	0.00985	389.956	0.00031616	390.036	7.7995e-05	390.044	-0.00206
390.375	9.8202e-05	390.44	0.0098	390.056	9.2713e-05	390.136	0.00029706	390.144	-0.00207
390.475	7.1326e-05	390.54	0.00981	390.156	4.1552e-05	390.236	3.582e-05	390.244	-0.00218
390.575	4.9297e-05	390.64	0.00983	390.256	0.0001505	390.336	0.00021707	390.344	-0.00207
390.675	9.5703e-05	390.74	0.00983	390.356	0.00029892	390.436	0.00019725	390.444	-0.00202
390.775	7.7557e-05	390.84	0.00987	390.456	0.00038435	390.536	0.00018217	390.544	-0.00198
390.875	0.00019134	390.94	0.0099	390.556	0.00047752	390.636	6.0686e-05	390.644	-0.00199
390.975	0.00028063	391.04	0.00983	390.656	0.0005058	390.736	0.0001766	390.744	-0.00198
391.075	0.00020993	391.14	0.00985	390.756	0.0003528	390.836	0.00013172	390.844	-0.0021
391.175	7.1511e-05	391.24	0.00981	390.856	0.00040609	390.936	-0.00010988	390.944	-0.00211
391.275	0.00017488	391.34	0.00983	390.956	0.00042747	391.036	9.5549e-05	391.044	-0.00205
391.375	0.00041991	391.44	0.00978	391.056	0.00026188	391.136	6.1458e-07	391.144	-0.00204
391.475	0.00040621	391.54	0.00976	391.156	0.00045515	391.236	3.081e-05	391.244	-0.00218
391.575	0.00038016	391.64	0.0098	391.256	0.00041979	391.336	0.00030884	391.344	-0.00231
391.675	0.0005294	391.74	0.00973	391.356	0.00037832	391.436	0.00026114	391.444	-0.00233
391.775	0.00047819	391.84	0.00984	391.456	0.00013207	391.536	-1.7559e-05	391.544	-0.00224
391.875	0.00045046	391.94	0.0099	391.556	1.6935e-05	391.636	9.7418e-05	391.644	-0.00228
391.975	0.00050606	392.04	0.00988	391.656	0.000166	391.736	4.9625e-05	391.744	-0.00231
392.075	0.0005687	392.14	0.00988	391.756	0.00011071	391.836	-0.00012336	391.844	-0.0022
392.175	0.0006453	392.24	0.01	391.856	0.00015241	391.936	-0.000149	391.944	-0.00208
392.275	0.00061595	392.34	0.01016	391.956	0.00020078	392.036	-0.00021071	392.044	-0.00211
392.375	0.00041431	392.44	0.01017	392.056	0.00024047	392.136	-7.4828e-05	392.144	-0.00227
392.475	0.0005857	392.54	0.01006	392.156	0.00013742	392.236	-0.0002656	392.244	-0.00233
392.575	0.00055081	392.64	0.01	392.256	6.2192e-05	392.336	-0.0001536	392.344	-0.00241
392.675	0.00053208	392.74	0.00996	392.356	-4.3814e-05	392.436	-0.00010277	392.444	-0.00242
392.775	0.00059782	392.84	0.0101	392.456	-5.3792e-05	392.536	-1.4903e-05	392.544	-0.00237
392.875	0.00066293	392.94	0.01002	392.556	0.00010223	392.636	-0.00016315	392.644	-0.00225
392.975	0.00055735	393.04	0.01011	392.656	6.2026e-05	392.736	-0.00015685	392.744	-0.00236
393.075	0.00063385	393.14	0.0101	392.756	8.4559e-05	392.836	-8.1955e-05	392.844	-0.00241
393.175	0.00067551	393.24	0.01018	392.856	-1.5387e-05	392.936	-0.00036036	392.944	-0.00229
393.275	0.00073255	393.34	0.01026	392.956	0.00011412	393.036	-0.0002625	393.044	-0.00228
393.375	0.00075195	393.44	0.01019	393.056	-0.00012145	393.136	-0.00035083	393.144	-0.00237
393.475	0.00073415	393.54	0.01017	393.156	-6.0922e-05	393.236	-0.00018432	393.244	-0.00245
393.575	0.00077918	393.64	0.01015	393.256	-0.00018477	393.336	-0.00031576	393.344	-0.0026
393.675	0.00081054	393.74	0.0102	393.356	-5.6384e-05	393.436	-0.00018019	393.444	-0.00266
393.775	0.00083246	393.84	0.0102	393.456	0.00020597	393.536	-0.00022008	393.544	-0.00257
393.875	0.00060457	393.94	0.01031	393.556	5.3857e-05	393.636	-0.00014098	393.644	-0.00244
393.975	0.00073567	394.04	0.01037	393.656	2.0825e-06	393.736	-0.00035708	393.744	-0.00242
394.075	0.0008173	394.14	0.01036	393.756	9.0399e-07	393.836	-0.00035662	393.844	-0.00244
394.175	0.00088054	394.24	0.01041	393.856	6.7139e-05	393.936	-0.00026245	393.944	-0.0025
394.275	0.00081379	394.34	0.01045	393.956	0.00016344	394.036	-0.00031103	394.044	-0.00256
394.375	0.00078007	394.44	0.01053	394.056	8.7178e-05	394.136	-0.00022689	394.144	-0.00242
394.475	0.00085141	394.54	0.01048	394.156	6.5891e-05	394.236	-0.00048663	394.244	-0.00253
394.575	0.00095237	394.64	0.01052	394.256	2.0307e-05	394.336	-0.00041512	394.344	-0.00264
394.675	0.00094532	394.74	0.01055	394.356	-2.0626e-06	394.436	-0.00041957	394.444	-0.00264
394.775	0.000971	394.84	0.01059	394.456	-2.2744e-05	394.536	-0.00054779	394.544	-0.00259
394.875	0.00094211	394.94	0.01059	394.556	4.363e-05	394.636	-0.00034806	394.644	-0.00269
394.975	0.00097929	395.04	0.01062	394.656	9.9868e-06	394.736	-0.00030252	394.744	-0.00275
395.075	0.00080604	395.14	0.01062	394.756	6.8241e-05	394.836	-0.00058711	394.844	-0.00272
395.175	0.00081019	395.24	0.01056	394.856	0.00010519	394.936	-0.00062556	394.944	-0.0027
395.275	0.00087626	395.34	0.01056	394.956	4.7398e-05	395.036	-0.00045373	395.044	-0.00271
395.375	0.00067261	395.44	0.01062	395.056	7.1104e-05	395.136	-0.00033114	395.144	-0.0027
395.475	0.00071438	395.54	0.01073	395.156	6.7483e-05	395.236	-0.00044958	395.244	-0.00263
395.575	0.00078315	395.64	0.01071	395.256	-1.521e-06	395.336	-0.00036727	395.344	-0.00261
395.675	0.00086238	395.74	0.01076	395.356	-7.0731e-05	395.436	-0.00056908	395.444	-0.00275
395.775	0.00076685	395.84	0.01081	395.456	-7.1105e-05	395.536	-0.00046744	395.544	-0.00284
395.875	0.00064841	395.94	0.01084	395.556	-6.2019e-05	395.636	-0.00052101	395.644	-0.00299
395.975	0.00060157	396.04	0.01076	395.656	-6.3683e-05	395.736	-0.00052757	395.744	-0.00301
396.075	0.00066246	396.14	0.01061	395.756	6.2685e-05	395.836	-0.00057356	395.844	-0.00299
396.175	0.00066514	396.24	0.01073	395.856	-3.7464e-06	395.936	-0.00063185	395.944	-0.0028
396.275	0.00048309	396.34	0.011	395.956	-9.2867e-05	396.036	-0.00045644	396.044	-0.00275
396.375	0.00095334	396.44	0.01102	396.056	-0.00017513	396.136	-0.0004168	396.144	-0.00275
396.475	0.001	396.54	0.01094	396.156	-0.00011268	396.236	-0.00059997	396.244	-0.00279
396.575	0.00098811	396.64	0.01097	396.256	-6.3454e-05	396.336	-0.00048501	396.344	-0.00286
396.675	0.00085394	396.74	0.01097	396.356	-9.6765e-05	396.436	-0.00073166	396.444	-0.00292
396.775	0.00091994	396.84	0.01094	396.456	-0.00014914	396.536	-0.00080491	396.544	-0.00283
396.875	0.00090708	396.94	0.01092	396.556	-0.0001958	396.636	-0.00069954	396.644	-0.00284
396.975	0.00095894	397.04	0.011	396.656	-0.0001949	396.736	-0.0007074	396.744	-0.00292
397.075	0.00077055	397.14	0.0111	396.756	-0.00019312	396.836	-0.00068625	396.844	-0.00286
397.175	0.00077227	397.24	0.01111	396.856	-0.00020332	396.936	-0.0007716	396.944	-0.00287
397.275	0.00083456	397.34	0.01122	396.956	-0.00013403	397.036	-0.00072703	397.044	-0.00287
397.375	0.00080862	397.44	0.0111	397.056	-0.00015442	397.136	-0.00068633	397.144	-0.00289
397.475	0.00079495	397.54	0.01104	397.156	-0.00024198	397.236	-0.00066658	397.244	-0.00299
397.575	0.00067168	397.64	0.01125	397.256	-0.00023342	397.336	-0.00077098	397.344	-0.00301
397.675	0.0006814	397.74	0.01121	397.356	-0.00019487	397.436	-0.00072362	397.444	-0.00292
397.775	0.00059507	397.84	0.0111	397.456	-0.00014154	397.536	-0.00071394	397.544	-0.0029
397.875	0.0005272	397.94	0.01118	397.556	-0.00012145	397.636	-0.00075281	397.644	-0.00291
397.975	0.00063293	398.04	0.01106	397.656	-0.00011637	397.736	-0.00079291	397.744	-0.00304
398.075	0.00059093	398.14	0.01098	397.756	-0.00012595	397.836	-0.00067639	397.844	-0.00295
398.175	0.00058071	398.24	0.01104	397.856	-9.8112e-05	397.936	-0.00095268	397.944	-0.00288
398.275	0.00076202	398.34	0.01098	397.956	-0.00023512	398.036	-0.00090686	398.044	-0.00291
398.375	0.00075149	398.44	0.01104	398.056	-0.00017462	398.136	-0.00090342	398.144	-0.00285
398.475	0.00077084	398.54	0.01105	398.156	-0.00022481	398.236	-0.00086423	398.244	-0.00285
398.575	0.00087705	398.64	0.01114	398.256	-9.925e-05	398.336	-0.00109	398.344	-0.00293
398.675	0.00082735	398.74	0.0111	398.356	-0.00010127	398.436	-0.00121	398.444	-0.00308
398.775	0.00066154	398.84	0.01109	398.456	-0.00014342	398.536	-0.00109	398.544	-0.0032
398.875	0.0007029	398.94	0.01106	398.556	-0.0003536	398.636	-0.00103	398.644	-0.00319
398.975	0.00066366	399.04	0.01099	398.656	-0.0001986	398.736	-0.00098452	398.744	-0.00326
399.075	0.00075789	399.14	0.01105	398.756	-0.00018374	398.836	-0.00111	398.844	-0.00328
399.175	0.00070736	399.24	0.01109	398.856	-0.00023221	398.936	-0.00103	398.944	-0.0033
399.275	0.00068553	399.34	0.01117	398.956	-0.00033048	399.036	-0.001	399.044	-0.00332
399.375	0.00070736	399.44	0.01108	399.056	-0.000339	399.136	-0.00094118	399.144	-0.00343
399.475	0.0007811	399.54	0.01095	399.156	-0.00035548	399.236	-0.000904	399.244	-0.00354
399.575	0.00078807	399.64	0.01103	399.256	-0.00029676	399.336	-0.00107	399.344	-0.00334
399.675	0.00078542	399.74	0.0111	399.356	-0.00027144	399.436	-0.00102	399.444	-0.00335
399.775	0.00061194	399.84	0.01104	399.456	-0.00025546	399.536	-0.00131	399.544	-0.00335
399.875	0.00047494	399.94	0.01104	399.556	-0.00028332	399.636	-0.00108	399.644	-0.00341
399.975	0.00069931	400.04	0.01116	399.656	-0.00037358	399.736	-0.00114	399.744	-0.00341
400.075	0.00078687	400.14	0.01121	399.756	-0.00041256	399.836	-0.00106	399.844	-0.00352
400.175	0.00071618	400.24	0.01125	399.856	-0.00046541	399.936	-0.00118	399.944	-0.00344
400.275	0.00066681	400.34	0.01124	399.956	-0.00031477	400.036	-0.0012	400.044	-0.0034
400.375	0.00067155	400.44	0.01119	400.056	-0.00027046	400.136	-0.0011	400.144	-0.00349
400.475	0.00061908	400.54	0.01116	400.156	-0.00028427	400.236	-0.00143	400.244	-0.00353
400.575	0.00053327	400.64	0.01114	400.256	-0.00037631	400.336	-0.00126	400.344	-0.00353
400.675	0.00054183	400.74	0.01099	400.356	-0.00044852	400.436	-0.00124	400.444	-0.00346
400.775	0.00070706	400.84	0.01096	400.456	-0.00040315	400.536	-0.00126	400.544	-0.00351
400.875	0.00063306	400.94	0.011	400.556	-0.00046851	400.636	-0.00131	400.644	-0.00361
400.975	0.00058164	401.04	0.011	400.656	-0.00045754	400.736	-0.0013	400.744	-0.00361
401.075	0.00065562	401.14	0.01093	400.756	-0.00057277	400.836	-0.0014	400.844	-0.0037
401.175	0.00072306	401.24	0.01091	400.856	-0.00063135	400.936	-0.00119	400.944	-0.00371
401.275	0.00058437	401.34	0.01107	400.956	-0.00061103	401.036	-0.00117	401.044	-0.0037
401.375	0.0004275	401.44	0.0111	401.056	-0.00059063	401.136	-0.00138	401.144	-0.00368
401.475	0.0003794	401.54	0.01094	401.156	-0.00051139	401.236	-0.00146	401.244	-0.00358
401.575	0.00044245	401.64	0.01087	401.256	-0.00062549	401.336	-0.00133	401.344	-0.00383
401.675	0.00052129	401.74	0.01094	401.356	-0.00045713	401.436	-0.00122	401.444	-0.00368
401.775	0.000582	401.84	0.01091	401.456	-0.00043221	401.536	-0.00141	401.544	-0.00382
401.875	0.00056867	401.94	0.01094	401.556	-0.00044077	401.636	-0.00133	401.644	-0.00379
401.975	0.00046114	402.04	0.01094	401.656	-0.00049175	401.736	-0.00124	401.744	-0.0038
402.075	0.00048956	402.14	0.01094	401.756	-0.00040843	401.836	-0.00146	401.844	-0.00395
402.175	0.00042373	402.24	0.01094	401.856	-0.00038597	401.936	-0.00171	401.944	-0.00403
402.275	0.00029797	402.34	0.01093	401.956	-0.00042621	402.036	-0.0017	402.044	-0.00404
402.375	0.00040691	402.44	0.01095	402.056	-0.00038405	402.136	-0.00159	402.144	-0.00391
402.475	0.00050346	402.54	0.01085	402.156	-0.00049703	402.236	-0.00167	402.244	-0.00392
402.575	0.00052985	402.64	0.01092	402.256	-0.00045694	402.336	-0.00165	402.344	-0.00402
402.675	0.00045792	402.74	0.01105	402.356	-0.00044882	402.436	-0.00171	402.444	-0.00407
402.775	0.00042696	402.84	0.01102	402.456	-0.00042393	402.536	-0.00143	402.544	-0.00405
402.875	0.00033374	402.94	0.01105	402.556	-0.00049226	402.636	-0.00158	402.644	-0.00399
402.975	0.00020525	403.04	0.01108	402.656	-0.00045923	402.736	-0.00157	402.744	-0.00391
403.075	0.00017669	403.14	0.01098	402.756	-0.00038998	402.836	-0.00165	402.844	-0.00396
403.175	0.00019779	403.24	0.01108	402.856	-0.00043397	402.936	-0.00184	402.944	-0.00395
403.275	0.00032833	403.34	0.01129	402.956	-0.00046064	403.036	-0.00176	403.044	-0.00397
403.375	0.00055966	403.44	0.01132	403.056	-0.00047892	403.136	-0.00177	403.144	-0.00409
403.475	0.00055737	403.54	0.01132	403.156	-0.00047099	403.236	-0.00178	403.244	-0.00422
403.575	0.00053046	403.64	0.01112	403.256	-0.00056668	403.336	-0.00188	403.344	-0.00434
403.675	0.00037497	403.74	0.01113	403.356	-0.00053355	403.436	-0.00186	403.444	-0.00428
403.775	0.00020516	403.84	0.01123	403.456	-0.00055134	403.536	-0.00182	403.544	-0.00433
403.875	0.0002379	403.94	0.01121	403.556	-0.00060395	403.636	-0.00194	403.644	-0.00441
403.975	0.00012657	404.04	0.01118	403.656	-0.00059604	403.736	-0.00205	403.744	-0.00441
404.075	5.2323e-05	404.14	0.0113	403.756	-0.00060756	403.836	-0.00207	403.844	-0.00428
404.175	0.00019912	404.24	0.01136	403.856	-0.00052868	403.936	-0.00205	403.944	-0.00435
404.275	0.00027735	404.34	0.01132	403.956	-0.00045905	404.036	-0.00209	404.044	-0.0043
404.375	0.00029903	404.44	0.0113	404.056	-0.00050171	404.136	-0.00178	404.144	-0.00421
404.475	0.00033113	404.54	0.01134	404.156	-0.00047993	404.236	-0.00199	404.244	-0.00435
404.575	0.00022562	404.64	0.01145	404.256	-0.00043934	404.336	-0.00205	404.344	-0.0045
404.675	0.00010548	404.74	0.01136	404.356	-0.0005603	404.436	-0.00188	404.444	-0.00459
404.775	5.5885e-05	404.84	0.01139	404.456	-0.00055117	404.536	-0.00204	404.544	-0.00449
404.875	9.8196e-05	404.94	0.01133	404.556	-0.00055078	404.636	-0.00205	404.644	-0.00448
404.975	0.00019592	405.04	0.01138	404.656	-0.00067372	404.736	-0.0021	404.744	-0.00455
405.075	0.00030414	405.14	0.01143	404.756	-0.00059707	404.836	-0.0022	404.844	-0.0046
405.175	0.00036675	405.24	0.01138	404.856	-0.00052165	404.936	-0.00222	404.944	-0.00457
405.275	0.00039648	405.34	0.01145	404.956	-0.0005263	405.036	-0.00222	405.044	-0.00457
405.375	0.00036908	405.44	0.01137	405.056	-0.00070873	405.136	-0.00213	405.144	-0.00459
405.475	0.00020259	405.54	0.01132	405.156	-0.00077482	405.236	-0.00215	405.244	-0.00453
405.575	0.00010683	405.64	0.01119	405.256	-0.00082988	405.336	-0.00217	405.344	-0.00442
405.675	4.8054e-05	405.74	0.01112	405.356	-0.00074026	405.436	-0.00225	405.444	-0.00448
405.775	0.00015216	405.84	0.01124	405.456	-0.00060504	405.536	-0.00229	405.544	-0.0045
405.875	0.00022736	405.94	0.01132	405.556	-0.00061465	405.636	-0.00219	405.644	-0.00453
405.975	0.00022904	406.04	0.01132	405.656	-0.00069358	405.736	-0.002	405.744	-0.00464
406.075	0.0002171	406.14	0.01143	405.756	-0.00068	405.836	-0.00229	405.844	-0.00455
406.175	0.00016392	406.24	0.01151	405.856	-0.00063792	405.936	-0.00212	405.944	-0.00451
406.275	0.00019135	406.34	0.01155	405.956	-0.00059006	406.036	-0.00221	406.044	-0.00462
406.375	5.965e-05	406.44	0.01147	406.056	-0.00071506	406.136	-0.00206	406.144	-0.00468
406.475	0.00021507	406.54	0.01138	406.156	-0.00064623	406.236	-0.0024	406.244	-0.00464
406.575	0.00025969	406.64	0.0113	406.256	-0.00069973	406.336	-0.00214	406.344	-0.00462
406.675	0.00037936	406.74	0.01132	406.356	-0.00076719	406.436	-0.00226	406.444	-0.00462
406.775	0.00051633	406.84	0.01127	406.456	-0.00073924	406.536	-0.00231	406.544	-0.00457
406.875	0.00052982	406.94	0.0113	406.556	-0.00071947	406.636	-0.00221	406.644	-0.00474
406.975	0.00049374	407.04	0.01135	406.656	-0.00059323	406.736	-0.00218	406.744	-0.00477
407.075	0.00044184	407.14	0.0114	406.756	-0.0007688	406.836	-0.00242	406.844	-0.00464
407.175	0.00038077	407.24	0.01137	406.856	-0.00076436	406.936	-0.00228	406.944	-0.00487
407.275	0.00043086	407.34	0.01137	406.956	-0.00072758	407.036	-0.00212	407.044	-0.00478
407.375	0.00036173	407.44	0.0113	407.056	-0.00067842	407.136	-0.0023	407.144	-0.00472
407.475	0.00048331	407.54	0.0115	407.156	-0.00069628	407.236	-0.00266	407.244	-0.00473
407.575	0.00045738	407.64	0.01143	407.256	-0.00075756	407.336	-0.00238	407.344	-0.00483
407.675	0.00040263	407.74	0.01144	407.356	-0.00084141	407.436	-0.00244	407.444	-0.00486
407.775	0.00038719	407.84	0.01142	407.456	-0.00085456	407.536	-0.00244	407.544	-0.0049
407.875	0.00032544	407.94	0.01136	407.556	-0.000876	407.636	-0.00256	407.644	-0.00473
407.975	0.00037407	408.04	0.01135	407.656	-0.00090867	407.736	-0.0027	407.744	-0.00475
408.075	0.00040839	408.14	0.01135	407.756	-0.00087369	407.836	-0.00276	407.844	-0.00482
408.175	0.0002214	408.24	0.01144	407.856	-0.00095863	407.936	-0.00251	407.944	-0.00489
408.275	6.7675e-05	408.34	0.01146	407.956	-0.00092697	408.036	-0.00262	408.044	-0.00484
408.375	0.00015099	408.44	0.01144	408.056	-0.00087855	408.136	-0.00254	408.144	-0.00468
408.475	0.00024492	408.54	0.01149	408.156	-0.0008188	408.236	-0.00252	408.244	-0.00489
408.575	0.00031705	408.64	0.01147	408.256	-0.00078355	408.336	-0.00278	408.344	-0.00496
408.675	0.00036605	408.74	0.01137	408.356	-0.00085489	408.436	-0.00273	408.444	-0.00505
408.775	0.00032699	408.84	0.01146	408.456	-0.00083071	408.536	-0.00257	408.544	-0.00509
408.875	0.00027812	408.94	0.01151	408.556	-0.00090321	408.636	-0.0025	408.644	-0.00509
408.975	0.0003341	409.04	0.0114	408.656	-0.0009871	408.736	-0.00271	408.744	-0.00501
409.075	0.0003506	409.14	0.0113	408.756	-0.00096276	408.836	-0.00272	408.844	-0.00498
409.175	0.0003084	409.24	0.01135	408.856	-0.00105	408.936	-0.00265	408.944	-0.00506
409.275	0.00023349	409.34	0.0114	408.956	-0.0011	409.036	-0.00266	409.044	-0.00509
409.375	0.00012986	409.44	0.01137	409.056	-0.00101	409.136	-0.00272	409.144	-0.005
409.475	0.00015782	409.54	0.01146	409.156	-0.00099227	409.236	-0.00291	409.244	-0.00509
409.575	0.00022662	409.64	0.01151	409.256	-0.00102	409.336	-0.00253	409.344	-0.00508
409.675	0.00011909	409.74	0.0117	409.356	-0.00099585	409.436	-0.00273	409.444	-0.00517
409.775	-0.00010282	409.84	0.01125	409.456	-0.00103	409.536	-0.00259	409.544	-0.0052
409.875	-0.00017166	409.94	0.01139	409.556	-0.00109	409.636	-0.00288	409.644	-0.00508
409.975	-0.00010449	410.04	0.01153	409.656	-0.00114	409.736	-0.00294	409.744	-0.00508
410.075	-4.1346e-05	410.14	0.01145	409.756	-0.0014	409.836	-0.00248	409.844	-0.00513
410.175	2.7482e-05	410.24	0.01141	409.856	-0.00138	409.936	-0.00294	409.944	-0.00525
410.275	0.000103	410.34	0.01144	409.956	-0.00136	410.036	-0.00275	410.044	-0.00543
410.375	0.00012826	410.44	0.01159	410.056	-0.00126	410.136	-0.00287	410.144	-0.0054
410.475	0.00016661	410.54	0.01158	410.156	-0.00125	410.236	-0.00291	410.244	-0.00541
410.575	-2.9201e-05	410.64	0.01161	410.256	-0.00123	410.336	-0.00298	410.344	-0.00543
410.675	-0.00012651	410.74	0.0115	410.356	-0.00113	410.436	-0.00295	410.444	-0.00543
410.775	-0.00022312	410.84	0.01152	410.456	-0.00133	410.536	-0.00292	410.544	-0.00529
410.875	-0.00037193	410.94	0.01154	410.556	-0.00126	410.636	-0.00281	410.644	-0.00533
410.975	-0.00047847	411.04	0.01157	410.656	-0.00125	410.736	-0.00304	410.744	-0.00536
411.075	-0.00045477	411.14	0.01151	410.756	-0.0012	410.836	-0.00264	410.844	-0.00526
411.175	-0.00035289	411.24	0.01142	410.856	-0.00125	410.936	-0.00308	410.944	-0.0053
411.275	-0.00030148	411.34	0.01146	410.956	-0.00118	411.036	-0.00294	411.044	-0.00539
411.375	-0.00020787	411.44	0.01141	411.056	-0.00123	411.136	-0.003	411.144	-0.00547
411.475	-0.00034603	411.54	0.0114	411.156	-0.00135	411.236	-0.00308	411.244	-0.00548
411.575	-0.0005931	411.64	0.01138	411.256	-0.00143	411.336	-0.003	411.344	-0.0056
411.675	-0.00065684	411.74	0.01145	411.356	-0.00144	411.436	-0.00292	411.444	-0.00557
411.775	-0.00085659	411.84	0.0115	411.456	-0.00145	411.536	-0.00315	411.544	-0.00555
411.875	-0.00086245	411.94	0.01146	411.556	-0.00135	411.636	-0.00311	411.644	-0.00564
411.975	-0.00088297	412.04	0.01141	411.656	-0.00131	411.736	-0.00304	411.744	-0.00571
412.075	-0.00088565	412.14	0.01127	411.756	-0.00127	411.836	-0.00304	411.844	-0.00569
412.175	-0.00073769	412.24	0.01119	411.856	-0.00139	411.936	-0.00316	411.944	-0.00571
412.275	-0.00081983	412.34	0.01117	411.956	-0.00136	412.036	-0.0032	412.044	-0.00571
412.375	-0.00089485	412.44	0.01132	412.056	-0.00151	412.136	-0.00306	412.144	-0.0057
412.475	-0.00111	412.54	0.0114	412.156	-0.00149	412.236	-0.00331	412.244	-0.00576
412.575	-0.00125	412.64	0.01126	412.256	-0.00148	412.336	-0.00326	412.344	-0.00573
412.675	-0.00139	412.74	0.0112	412.356	-0.00153	412.436	-0.00319	412.444	-0.00568
412.775	-0.00134	412.84	0.01143	412.456	-0.00149	412.536	-0.00304	412.544	-0.00563
412.875	-0.00127	412.94	0.01153	412.556	-0.0015	412.636	-0.00322	412.644	-0.00571
412.975	-0.00133	413.04	0.01155	412.656	-0.00132	412.736	-0.00329	412.744	-0.00574
413.075	-0.00145	413.14	0.01149	412.756	-0.00134	412.836	-0.00326	412.844	-0.00577
413.175	-0.00157	413.24	0.01136	412.856	-0.00155	412.936	-0.00324	412.944	-0.0059
413.275	-0.00161	413.34	0.01132	412.956	-0.00155	413.036	-0.00312	413.044	-0.00592
413.375	-0.00169	413.44	0.01132	413.056	-0.0014	413.136	-0.00327	413.144	-0.00597
413.475	-0.00165	413.54	0.01142	413.156	-0.0015	413.236	-0.0034	413.244	-0.00602
413.575	-0.00153	413.64	0.01147	413.256	-0.00158	413.336	-0.0033	413.344	-0.00592
413.675	-0.00158	413.74	0.01146	413.356	-0.00166	413.436	-0.00342	413.444	-0.00578
413.775	-0.00151	413.84	0.01145	413.456	-0.00173	413.536	-0.00329	413.544	-0.00595
413.875	-0.00159	413.94	0.01133	413.556	-0.00171	413.636	-0.00341	413.644	-0.00593
413.975	-0.00153	414.04	0.01119	413.656	-0.00168	413.736	-0.00331	413.744	-0.00596
414.075	-0.00166	414.14	0.01115	413.756	-0.00173	413.836	-0.00339	413.844	-0.00605
414.175	-0.00169	414.24	0.01127	413.856	-0.00174	413.936	-0.00363	413.944	-0.0061
414.275	-0.00167	414.34	0.01142	413.956	-0.00179	414.036	-0.00335	414.044	-0.0061
414.375	-0.00164	414.44	0.01144	414.056	-0.00168	414.136	-0.00351	414.144	-0.00611
414.475	-0.00164	414.54	0.01137	414.156	-0.00172	414.236	-0.00359	414.244	-0.00606
414.575	-0.00169	414.64	0.01137	414.256	-0.00172	414.336	-0.00348	414.344	-0.00598
414.675	-0.00156	414.74	0.01136	414.356	-0.00181	414.436	-0.00338	414.444	-0.00609
414.775	-0.00145	414.84	0.01149	414.456	-0.00181	414.536	-0.00326	414.544	-0.00608
414.875	-0.00151	414.94	0.01152	414.556	-0.00184	414.636	-0.00373	414.644	-0.00603
414.975	-0.0015	415.04	0.01142	414.656	-0.00182	414.736	-0.00364	414.744	-0.00608
415.075	-0.00159	415.14	0.01133	414.756	-0.00179	414.836	-0.0037	414.844	-0.00611
415.175	-0.00153	415.24	0.01124	414.856	-0.0018	414.936	-0.00355	414.944	-0.00616
415.275	-0.00159	415.34	0.01136	414.956	-0.00178	415.036	-0.00362	415.044	-0.00616
415.375	-0.00156	415.44	0.0114	415.056	-0.00175	415.136	-0.00376	415.144	-0.0062
415.475	-0.00154	415.54	0.01132	415.156	-0.00179	415.236	-0.00361	415.244	-0.00615
415.575	-0.00141	415.64	0.01135	415.256	-0.00195	415.336	-0.0038	415.344	-0.00618
415.675	-0.00161	415.74	0.01138	415.356	-0.00197	415.436	-0.00373	415.444	-0.00616
415.775	-0.00164	415.84	0.01137	415.456	-0.00193	415.536	-0.0038	415.544	-0.00612
415.875	-0.00167	415.94	0.01132	415.556	-0.00174	415.636	-0.00383	415.644	-0.00626
415.975	-0.00155	416.04	0.01141	415.656	-0.00187	415.736	-0.00391	415.744	-0.0064
416.075	-0.00134	416.14	0.0114	415.756	-0.00188	415.836	-0.00379	415.844	-0.00665
416.175	-0.00136	416.24	0.0114	415.856	-0.00187	415.936	-0.00397	415.944	-0.00659
416.275	-0.00145	416.34	0.01131	415.956	-0.00188	416.036	-0.00398	416.044	-0.00658
416.375	-0.00144	416.44	0.01135	416.056	-0.00192	416.136	-0.00406	416.144	-0.00658
416.475	-0.00119	416.54	0.01138	416.156	-0.0019	416.236	-0.00387	416.244	-0.00657
416.575	-0.00124	416.64	0.01149	416.256	-0.00185	416.336	-0.00388	416.344	-0.00669
416.675	-0.00137	416.74	0.01148	416.356	-0.00194	416.436	-0.00384	416.444	-0.0067
416.775	-0.00136	416.84	0.01158	416.456	-0.00191	416.536	-0.00376	416.544	-0.00661
416.875	-0.00139	416.94	0.0116	416.556	-0.00201	416.636	-0.00392	416.644	-0.00665
416.975	-0.00128	417.04	0.01157	416.656	-0.00205	416.736	-0.00374	416.744	-0.00669
417.075	-0.00124	417.14	0.01154	416.756	-0.00203	416.836	-0.00396	416.844	-0.00659
417.175	-0.00134	417.24	0.01152	416.856	-0.00201	416.936	-0.00387	416.944	-0.00659
417.275	-0.0014	417.34	0.01164	416.956	-0.00195	417.036	-0.00395	417.044	-0.00672
417.375	-0.00134	417.44	0.0117	417.056	-0.00193	417.136	-0.00386	417.144	-0.00665
417.475	-0.00122	417.54	0.01182	417.156	-0.00216	417.236	-0.00413	417.244	-0.00667
417.575	-0.00122	417.64	0.01181	417.256	-0.00221	417.336	-0.00412	417.344	-0.00662
417.675	-0.00138	417.74	0.01177	417.356	-0.00197	417.436	-0.00382	417.444	-0.00672
417.775	-0.00122	417.84	0.01169	417.456	-0.00198	417.536	-0.00396	417.544	-0.00677
417.875	-0.0012	417.94	0.01174	417.556	-0.00204	417.636	-0.00405	417.644	-0.00684
417.975	-0.00108	418.04	0.01165	417.656	-0.00201	417.736	-0.00401	417.744	-0.00685
418.075	-0.00108	418.14	0.01166	417.756	-0.00215	417.836	-0.00407	417.844	-0.00686
418.175	-0.00129	418.24	0.01163	417.856	-0.00216	417.936	-0.00411	417.944	-0.00679
418.275	-0.00141	418.34	0.01164	417.956	-0.00219	418.036	-0.00411	418.044	-0.00678
418.375	-0.00143	418.44	0.01165	418.056	-0.00231	418.136	-0.00424	418.144	-0.00692
418.475	-0.00148	418.54	0.01161	418.156	-0.00229	418.236	-0.00425	418.244	-0.00684
418.575	-0.00139	418.64	0.01157	418.256	-0.00213	418.336	-0.0042	418.344	-0.00687
418.675	-0.00144	418.74	0.01157	418.356	-0.00212	418.436	-0.00418	418.444	-0.00692
418.775	-0.0015	418.84	0.01161	418.456	-0.00221	418.536	-0.00432	418.544	-0.00695
418.875	-0.00171	418.94	0.01159	418.556	-0.0022	418.636	-0.00417	418.644	-0.00691
418.975	-0.00179	419.04	0.01159	418.656	-0.00225	418.736	-0.00441	418.744	-0.00697
419.075	-0.00166	419.14	0.01154	418.756	-0.00233	418.836	-0.00434	418.844	-0.00699
419.175	-0.00167	419.24	0.01166	418.856	-0.00237	418.936	-0.00456	418.944	-0.00696
419.275	-0.00172	419.34	0.01169	418.956	-0.00241	419.036	-0.00455	419.044	-0.00696
419.375	-0.00169	419.44	0.01166	419.056	-0.00225	419.136	-0.00444	419.144	-0.00694
419.475	-0.0018	419.54	0.01168	419.156	-0.00226	419.236	-0.00448	419.244	-0.00707
419.575	-0.00189	419.64	0.01181	419.256	-0.0023	419.336	-0.0044	419.344	-0.00709
419.675	-0.00186	419.74	0.01178	419.356	-0.00231	419.436	-0.00425	419.444	-0.00706
419.775	-0.0018	419.84	0.01178	419.456	-0.00236	419.536	-0.00417	419.544	-0.0074
419.875	-0.00188	419.94	0.01168	419.556	-0.00235	419.636	-0.00457	419.644	-0.0074
419.975	-0.0019	420.04	0.0117	419.656	-0.00233	419.736	-0.00456	419.744	-0.00739
420.075	-0.00197	420.14	0.01175	419.756	-0.0024	419.836	-0.00441	419.844	-0.00736
420.175	-0.002	420.24	0.01177	419.856	-0.00232	419.936	-0.00442	419.944	-0.0073
420.275	-0.00196	420.34	0.01174	419.956	-0.00245	420.036	-0.00476	420.044	-0.00731
420.375	-0.00192	420.44	0.01179	420.056	-0.00246	420.136	-0.00442	420.144	-0.00747
420.475	-0.00199	420.54	0.01184	420.156	-0.0025	420.236	-0.00455	420.244	-0.00739
420.575	-0.00208	420.64	0.0118	420.256	-0.00255	420.336	-0.00462	420.344	-0.00739
420.675	-0.0022	420.74	0.01189	420.356	-0.00259	420.436	-0.00478	420.444	-0.00741
420.775	-0.00223	420.84	0.01195	420.456	-0.00258	420.536	-0.00494	420.544	-0.0074
420.875	-0.00217	420.94	0.01197	420.556	-0.00268	420.636	-0.00484	420.644	-0.00734
420.975	-0.0022	421.04	0.01198	420.656	-0.00278	420.736	-0.00473	420.744	-0.00733
421.075	-0.00229	421.14	0.01198	420.756	-0.0028	420.836	-0.00471	420.844	-0.00722
421.175	-0.00228	421.24	0.01203	420.856	-0.00284	420.936	-0.00482	420.944	-0.00726
421.275	-0.00224	421.34	0.01208	420.956	-0.00279	421.036	-0.00485	421.044	-0.00755
421.375	-0.00214	421.44	0.012	421.056	-0.00271	421.136	-0.00484	421.144	-0.00763
421.475	-0.00226	421.54	0.01193	421.156	-0.00269	421.236	-0.0047	421.244	-0.0077
421.575	-0.00233	421.64	0.0119	421.256	-0.00268	421.336	-0.00459	421.344	-0.0077
421.675	-0.00232	421.74	0.01178	421.356	-0.0027	421.436	-0.00467	421.444	-0.00764
421.775	-0.00225	421.84	0.01174	421.456	-0.00273	421.536	-0.00485	421.544	-0.00763
421.875	-0.00235	421.94	0.01175	421.556	-0.00272	421.636	-0.00474	421.644	-0.00762
421.975	-0.00237	422.04	0.01185	421.656	-0.0028	421.736	-0.00482	421.744	-0.00769
422.075	-0.00231	422.14	0.01202	421.756	-0.00284	421.836	-0.00487	421.844	-0.00775
422.175	-0.00235	422.24	0.01201	421.856	-0.00278	421.936	-0.00479	421.944	-0.00784
422.275	-0.00224	422.34	0.01203	421.956	-0.00267	422.036	-0.00491	422.044	-0.00785
422.375	-0.00229	422.44	0.01206	422.056	-0.00267	422.136	-0.00523	422.144	-0.00779
422.475	-0.00229	422.54	0.01208	422.156	-0.0026	422.236	-0.00495	422.244	-0.00778
422.575	-0.00241	422.64	0.01208	422.256	-0.00263	422.336	-0.00483	422.344	-0.00776
422.675	-0.0024	422.74	0.01205	422.356	-0.00276	422.436	-0.00477	422.444	-0.00777
422.775	-0.00227	422.84	0.01214	422.456	-0.00284	422.536	-0.0048	422.544	-0.00794
422.875	-0.0023	422.94	0.01221	422.556	-0.00287	422.636	-0.00515	422.644	-0.00791
422.975	-0.00227	423.04	0.01231	422.656	-0.0029	422.736	-0.00494	422.744	-0.00788
423.075	-0.00212	423.14	0.01224	422.756	-0.00282	422.836	-0.00503	422.844	-0.00779
423.175	-0.00226	423.24	0.01222	422.856	-0.00284	422.936	-0.00503	422.944	-0.00783
423.275	-0.00235	423.34	0.01223	422.956	-0.00296	423.036	-0.00531	423.044	-0.00789
423.375	-0.00244	423.44	0.01225	423.056	-0.003	423.136	-0.00518	423.144	-0.00799
423.475	-0.00247	423.54	0.01225	423.156	-0.00297	423.236	-0.0052	423.244	-0.00799
423.575	-0.00233	423.64	0.01227	423.256	-0.00297	423.336	-0.0052	423.344	-0.00794
423.675	-0.00223	423.74	0.01225	423.356	-0.00293	423.436	-0.0051	423.444	-0.00801
423.775	-0.00222	423.84	0.0122	423.456	-0.00295	423.536	-0.00506	423.544	-0.00803
423.875	-0.00213	423.94	0.01227	423.556	-0.00293	423.636	-0.00528	423.644	-0.008
423.975	-0.00213	424.04	0.01221	423.656	-0.00287	423.736	-0.00535	423.744	-0.00803
424.075	-0.00215	424.14	0.01235	423.756	-0.00291	423.836	-0.00538	423.844	-0.00803
424.175	-0.00213	424.24	0.01247	423.856	-0.00302	423.936	-0.00521	423.944	-0.008
424.275	-0.00209	424.34	0.0125	423.956	-0.00291	424.036	-0.00513	424.044	-0.00806
424.375	-0.00211	424.44	0.01248	424.056	-0.0029	424.136	-0.00511	424.144	-0.00808
424.475	-0.00218	424.54	0.01247	424.156	-0.00294	424.236	-0.00529	424.244	-0.00804
424.575	-0.00227	424.64	0.01249	424.256	-0.00309	424.336	-0.00516	424.344	-0.00818
424.675	-0.00228	424.74	0.01247	424.356	-0.0031	424.436	-0.0053	424.444	-0.00822
424.775	-0.00227	424.84	0.01245	424.456	-0.00312	424.536	-0.00548	424.544	-0.00818
424.875	-0.00219	424.94	0.01244	424.556	-0.00303	424.636	-0.00541	424.644	-0.0081
424.975	-0.00216	425.04	0.01244	424.656	-0.00309	424.736	-0.00558	424.744	-0.00817
425.075	-0.00212	425.14	0.01256	424.756	-0.00307	424.836	-0.00539	424.844	-0.00821
425.175	-0.00215	425.24	0.01258	424.856	-0.00311	424.936	-0.0055	424.944	-0.00825
425.275	-0.00205	425.34	0.01266	424.956	-0.00331	425.036	-0.00519	425.044	-0.00832
425.375	-0.00195	425.44	0.01262	425.056	-0.00328	425.136	-0.00542	425.144	-0.00834
425.475	-0.00209	425.54	0.01269	425.156	-0.00315	425.236	-0.00543	425.244	-0.00825
425.575	-0.0021	425.64	0.01278	425.256	-0.00312	425.336	-0.00553	425.344	-0.00826
425.675	-0.00202	425.74	0.01274	425.356	-0.00322	425.436	-0.00562	425.444	-0.00843
425.775	-0.00193	425.84	0.01278	425.456	-0.00315	425.536	-0.00576	425.544	-0.00841
425.875	-0.00189	425.94	0.01286	425.556	-0.00315	425.636	-0.00547	425.644	-0.00839
425.975	-0.00191	426.04	0.01278	425.656	-0.00324	425.736	-0.00565	425.744	-0.00849
426.075	-0.00186	426.14	0.01272	425.756	-0.00319	425.836	-0.00581	425.844	-0.00844
426.175	-0.00195	426.24	0.01261	425.856	-0.00322	425.936	-0.00557	425.944	-0.00837
426.275	-0.00199	426.34	0.01263	425.956	-0.00324	426.036	-0.00553	426.044	-0.00852
426.375	-0.002	426.44	0.01257	426.056	-0.00327	426.136	-0.00574	426.144	-0.00856
426.475	-0.002	426.54	0.0125	426.156	-0.00328	426.236	-0.00589	426.244	-0.00868
426.575	-0.00193	426.64	0.01257	426.256	-0.00319	426.336	-0.00588	426.344	-0.00872
426.675	-0.00188	426.74	0.01254	426.356	-0.00317	426.436	-0.0059	426.444	-0.00881
426.775	-0.00186	426.84	0.01266	426.456	-0.00324	426.536	-0.00577	426.544	-0.00877
426.875	-0.00189	426.94	0.01269	426.556	-0.00326	426.636	-0.00569	426.644	-0.00866
426.975	-0.00178	427.04	0.01273	426.656	-0.00347	426.736	-0.00574	426.744	-0.00859
427.075	-0.00174	427.14	0.01268	426.756	-0.00342	426.836	-0.00585	426.844	-0.00864
427.175	-0.00175	427.24	0.01264	426.856	-0.00345	426.936	-0.00595	426.944	-0.00859
427.275	-0.00174	427.34	0.01268	426.956	-0.00349	427.036	-0.00576	427.044	-0.00867
427.375	-0.00177	427.44	0.01271	427.056	-0.00345	427.136	-0.00594	427.144	-0.00879
427.475	-0.00205	427.54	0.01274	427.156	-0.00352	427.236	-0.00581	427.244	-0.0088
427.575	-0.00209	427.64	0.01271	427.256	-0.00352	427.336	-0.00576	427.344	-0.00888
427.675	-0.00196	427.74	0.01271	427.356	-0.00349	427.436	-0.00577	427.444	-0.0088
427.775	-0.00184	427.84	0.01267	427.456	-0.00346	427.536	-0.00598	427.544	-0.0088
427.875	-0.00192	427.94	0.01264	427.556	-0.00345	427.636	-0.0059	427.644	-0.009
427.975	-0.00196	428.04	0.0125	427.656	-0.00355	427.736	-0.00605	427.744	-0.00901
428.075	-0.00198	428.14	0.01245	427.756	-0.00364	427.836	-0.00607	427.844	-0.00915
428.175	-0.00208	428.24	0.01246	427.856	-0.00358	427.936	-0.00589	427.944	-0.00907
428.275	-0.00205	428.34	0.01247	427.956	-0.00363	428.036	-0.00582	428.044	-0.00896
428.375	-0.00216	428.44	0.01249	428.056	-0.00343	428.136	-0.00611	428.144	-0.00893
428.475	-0.00213	428.54	0.01253	428.156	-0.00348	428.236	-0.00616	428.244	-0.00895
428.575	-0.00207	428.64	0.01256	428.256	-0.00347	428.336	-0.00605	428.344	-0.00916
428.675	-0.00199	428.74	0.01257	428.356	-0.00343	428.436	-0.00613	428.444	-0.00923
428.775	-0.00213	428.84	0.01255	428.456	-0.00347	428.536	-0.00618	428.544	-0.00916
428.875	-0.00208	428.94	0.01247	428.556	-0.00358	428.636	-0.00608	428.644	-0.00923
428.975	-0.0021	429.04	0.0125	428.656	-0.00355	428.736	-0.00599	428.744	-0.00936
429.075	-0.002	429.14	0.01258	428.756	-0.00354	428.836	-0.00617	428.844	-0.00938
429.175	-0.00196	429.24	0.01254	428.856	-0.00359	428.936	-0.00634	428.944	-0.00939
429.275	-0.00199	429.34	0.01251	428.956	-0.0037	429.036	-0.00619	429.044	-0.00941
429.375	-0.0021	429.44	0.01239	429.056	-0.00375	429.136	-0.00623	429.144	-0.00942
429.475	-0.00204	429.54	0.01227	429.156	-0.00376	429.236	-0.0063	429.244	-0.00935
429.575	-0.00199	429.64	0.0123	429.256	-0.00378	429.336	-0.00633	429.344	-0.00935
429.675	-0.00192	429.74	0.01232	429.356	-0.00368	429.436	-0.00658	429.444	-0.00954
429.775	-0.00196	429.84	0.01225	429.456	-0.0037	429.536	-0.00647	429.544	-0.00961
429.875	-0.00207	429.94	0.01236	429.556	-0.00385	429.636	-0.00661	429.644	-0.00958
429.975	-0.00214	430.04	0.01242	429.656	-0.00388	429.736	-0.00648	429.744	-0.00955
430.075	-0.00187	430.14	0.01247	429.756	-0.00402	429.836	-0.00638	429.844	-0.00942
430.175	-0.00205	430.24	0.01259	429.856	-0.00398	429.936	-0.00635	429.944	-0.00948
430.275	-0.00213	430.34	0.01253	429.956	-0.00386	430.036	-0.00643	430.044	-0.00958
430.375	-0.00228	430.44	0.01249	430.056	-0.00385	430.136	-0.0064	430.144	-0.00956
430.475	-0.00238	430.54	0.01238	430.156	-0.00391	430.236	-0.00624	430.244	-0.00963
430.575	-0.00216	430.64	0.01232	430.256	-0.00392	430.336	-0.00639	430.344	-0.00966
430.675	-0.00201	430.74	0.01234	430.356	-0.00398	430.436	-0.00643	430.444	-0.00947
430.775	-0.00197	430.84	0.01229	430.456	-0.00396	430.536	-0.00616	430.544	-0.00952
430.875	-0.00204	430.94	0.01228	430.556	-0.00396	430.636	-0.00628	430.644	-0.00956
430.975	-0.002	431.04	0.01234	430.656	-0.00398	430.736	-0.00666	430.744	-0.00958
431.075	-0.00205	431.14	0.01227	430.756	-0.00397	430.836	-0.00649	430.844	-0.00966
431.175	-0.00209	431.24	0.01239	430.856	-0.00401	430.936	-0.00646	430.944	-0.00968
431.275	-0.00201	431.34	0.01241	430.956	-0.00388	431.036	-0.00658	431.044	-0.00976
431.375	-0.00189	431.44	0.01226	431.056	-0.00397	431.136	-0.00649	431.144	-0.00977
431.475	-0.00185	431.54	0.01238	431.156	-0.00408	431.236	-0.0066	431.244	-0.0097
431.575	-0.00202	431.64	0.01235	431.256	-0.00418	431.336	-0.00659	431.344	-0.00973
431.675	-0.0021	431.74	0.01227	431.356	-0.00424	431.436	-0.00671	431.444	-0.01
431.775	-0.00204	431.84	0.01242	431.456	-0.00432	431.536	-0.0069	431.544	-0.01007
431.875	-0.00211	431.94	0.01247	431.556	-0.00435	431.636	-0.00679	431.644	-0.01011
431.975	-0.00213	432.04	0.01244	431.656	-0.00439	431.736	-0.00677	431.744	-0.0101
432.075	-0.00212	432.14	0.01245	431.756	-0.00432	431.836	-0.00667	431.844	-0.01012
432.175	-0.00209	432.24	0.0125	431.856	-0.00418	431.936	-0.0068	431.944	-0.01008
432.275	-0.0021	432.34	0.01249	431.956	-0.00416	432.036	-0.00675	432.044	-0.01004
432.375	-0.00203	432.44	0.0125	432.056	-0.0042	432.136	-0.00673	432.144	-0.01005
432.475	-0.00183	432.54	0.01254	432.156	-0.00419	432.236	-0.00669	432.244	-0.01017
432.575	-0.00169	432.64	0.0127	432.256	-0.00427	432.336	-0.00702	432.344	-0.01021
432.675	-0.00187	432.74	0.01259	432.356	-0.00428	432.436	-0.0069	432.444	-0.01014
432.775	-0.00182	432.84	0.01257	432.456	-0.00438	432.536	-0.00692	432.544	-0.01017
432.875	-0.00177	432.94	0.01256	432.556	-0.00443	432.636	-0.00684	432.644	-0.01029
432.975	-0.00169	433.04	0.01262	432.656	-0.00448	432.736	-0.00684	432.744	-0.01043
433.075	-0.00167	433.14	0.01257	432.756	-0.0045	432.836	-0.00692	432.844	-0.01044
433.175	-0.00165	433.24	0.01251	432.856	-0.00444	432.936	-0.00689	432.944	-0.0105
433.275	-0.00172	433.34	0.01239	432.956	-0.0044	433.036	-0.0071	433.044	-0.01052
433.375	-0.00159	433.44	0.0124	433.056	-0.00441	433.136	-0.00709	433.144	-0.01044
433.475	-0.00157	433.54	0.01233	433.156	-0.00431	433.236	-0.00699	433.244	-0.01047
433.575	-0.0016	433.64	0.01238	433.256	-0.00423	433.336	-0.00714	433.344	-0.01067
433.675	-0.00159	433.74	0.01255	433.356	-0.00428	433.436	-0.00694	433.444	-0.01053
433.775	-0.00162	433.84	0.0126	433.456	-0.00435	433.536	-0.007	433.544	-0.01052
433.875	-0.0016	433.94	0.01258	433.556	-0.00467	433.636	-0.00703	433.644	-0.01059
433.975	-0.00148	434.04	0.01242	433.656	-0.00475	433.736	-0.00686	433.744	-0.01063
434.075	-0.00142	434.14	0.01242	433.756	-0.00468	433.836	-0.00719	433.844	-0.01059
434.175	-0.00145	434.24	0.01238	433.856	-0.00453	433.936	-0.00735	433.944	-0.0107
434.275	-0.00136	434.34	0.01227	433.956	-0.00449	434.036	-0.0072	434.044	-0.01069
434.375	-0.00133	434.44	0.01235	434.056	-0.00457	434.136	-0.00726	434.144	-0.01073
434.475	-0.00106	434.54	0.01223	434.156	-0.00456	434.236	-0.00728	434.244	-0.01076
434.575	-0.00114	434.64	0.01217	434.256	-0.00456	434.336	-0.00738	434.344	-0.01072
434.675	-0.00121	434.74	0.01226	434.356	-0.00458	434.436	-0.00738	434.444	-0.01043
434.775	-0.00116	434.84	0.0123	434.456	-0.00456	434.536	-0.00738	434.544	-0.01063
434.875	-0.00111	434.94	0.01229	434.556	-0.00454	434.636	-0.00746	434.644	-0.01072
434.975	-0.00116	435.04	0.01227	434.656	-0.0047	434.736	-0.00739	434.744	-0.01094
435.075	-0.00115	435.14	0.01231	434.756	-0.00485	434.836	-0.00731	434.844	-0.01089
435.175	-0.00108	435.24	0.01245	434.856	-0.00487	434.936	-0.00749	434.944	-0.01083
435.275	-0.00091051	435.34	0.01247	434.956	-0.0049	435.036	-0.00736	435.044	-0.01089
435.375	-0.00089043	435.44	0.01248	435.056	-0.00496	435.136	-0.00721	435.144	-0.01093
435.475	-0.00101	435.54	0.01247	435.156	-0.00487	435.236	-0.00721	435.244	-0.01098
435.575	-0.00117	435.64	0.0124	435.256	-0.00491	435.336	-0.00741	435.344	-0.01098
435.675	-0.00109	435.74	0.01244	435.356	-0.00493	435.436	-0.00726	435.444	-0.01098
435.775	-0.00103	435.84	0.01242	435.456	-0.0049	435.536	-0.00737	435.544	-0.01098
435.875	-0.00098508	435.94	0.0124	435.556	-0.00496	435.636	-0.00765	435.644	-0.011
435.975	-0.00103	436.04	0.01236	435.656	-0.0049	435.736	-0.00764	435.744	-0.01101
436.075	-0.00113	436.14	0.01239	435.756	-0.00494	435.836	-0.0076	435.844	-0.01107
436.175	-0.00112	436.24	0.01227	435.856	-0.00497	435.936	-0.00773	435.944	-0.01108
436.275	-0.00111	436.34	0.01231	435.956	-0.0052	436.036	-0.00754	436.044	-0.01114
436.375	-0.00112	436.44	0.01227	436.056	-0.00518	436.136	-0.00764	436.144	-0.01122
436.475	-0.00112	436.54	0.01234	436.156	-0.00516	436.236	-0.00772	436.244	-0.01116
436.575	-0.00117	436.64	0.01245	436.256	-0.00519	436.336	-0.00756	436.344	-0.01112
436.675	-0.00112	436.74	0.01245	436.356	-0.00513	436.436	-0.00768	436.444	-0.01121
436.775	-0.00108	436.84	0.01247	436.456	-0.00517	436.536	-0.00787	436.544	-0.01122
436.875	-0.00114	436.94	0.0125	436.556	-0.00518	436.636	-0.0078	436.644	-0.01117
436.975	-0.00109	437.04	0.01236	436.656	-0.00519	436.736	-0.00782	436.744	-0.01128
437.075	-0.00109	437.14	0.01236	436.756	-0.00518	436.836	-0.008	436.844	-0.01147
437.175	-0.00117	437.24	0.01222	436.856	-0.0052	436.936	-0.0078	436.944	-0.01147
437.275	-0.00115	437.34	0.01226	436.956	-0.00514	437.036	-0.00774	437.044	-0.01143
437.375	-0.00105	437.44	0.01237	437.056	-0.00506	437.136	-0.00796	437.144	-0.01137
437.475	-0.00107	437.54	0.0124	437.156	-0.00522	437.236	-0.00782	437.244	-0.01138
437.575	-0.00099552	437.64	0.01231	437.256	-0.00528	437.336	-0.0079	437.344	-0.01143
437.675	-0.00098813	437.74	0.01238	437.356	-0.00531	437.436	-0.00783	437.444	-0.01135
437.775	-0.00095827	437.84	0.01234	437.456	-0.00525	437.536	-0.00802	437.544	-0.01155
437.875	-0.00104	437.94	0.0123	437.556	-0.00527	437.636	-0.00795	437.644	-0.01173
437.975	-0.00103	438.04	0.01227	437.656	-0.00529	437.736	-0.00785	437.744	-0.01169
438.075	-0.00113	438.14	0.01227	437.756	-0.00531	437.836	-0.00792	437.844	-0.01167
438.175	-0.00114	438.24	0.01223	437.856	-0.00537	437.936	-0.00788	437.944	-0.01169
438.275	-0.00112	438.34	0.01223	437.956	-0.00537	438.036	-0.00794	438.044	-0.01176
438.375	-0.00109	438.44	0.01225	438.056	-0.00533	438.136	-0.00809	438.144	-0.01181
438.475	-0.00118	438.54	0.01223	438.156	-0.00534	438.236	-0.00799	438.244	-0.01198
438.575	-0.00119	438.64	0.01223	438.256	-0.00535	438.336	-0.00824	438.344	-0.01191
438.675	-0.0011	438.74	0.0123	438.356	-0.00547	438.436	-0.00813	438.444	-0.01201
438.775	-0.00117	438.84	0.01239	438.456	-0.00542	438.536	-0.00821	438.544	-0.0119
438.875	-0.00121	438.94	0.01238	438.556	-0.00548	438.636	-0.00808	438.644	-0.01177
438.975	-0.00136	439.04	0.01226	438.656	-0.00549	438.736	-0.00814	438.744	-0.01159
439.075	-0.00146	439.14	0.0123	438.756	-0.00557	438.836	-0.00804	438.844	-0.01174
439.175	-0.00138	439.24	0.01236	438.856	-0.00556	438.936	-0.00807	438.944	-0.01193
439.275	-0.00127	439.34	0.01239	438.956	-0.00561	439.036	-0.00823	439.044	-0.01186
439.375	-0.00127	439.44	0.01237	439.056	-0.00565	439.136	-0.00821	439.144	-0.01184
439.475	-0.00135	439.54	0.01233	439.156	-0.00557	439.236	-0.0081	439.244	-0.01171
439.575	-0.00142	439.64	0.01235	439.256	-0.00546	439.336	-0.00829	439.344	-0.01184
439.675	-0.00141	439.74	0.01238	439.356	-0.00549	439.436	-0.00835	439.444	-0.01196
439.775	-0.0015	439.84	0.01233	439.456	-0.00542	439.536	-0.00838	439.544	-0.01199
439.875	-0.00149	439.94	0.01232	439.556	-0.00551	439.636	-0.00846	439.644	-0.01201
439.975	-0.00149	440.04	0.01227	439.656	-0.00549	439.736	-0.00851	439.744	-0.01196
440.075	-0.00179	440.14	0.01217	439.756	-0.00555	439.836	-0.00848	439.844	-0.01211
440.175	-0.00186	440.24	0.01211	439.856	-0.00556	439.936	-0.00853	439.944	-0.01218
440.275	-0.00184	440.34	0.01223	439.956	-0.00555	440.036	-0.00862	440.044	-0.01237
440.375	-0.00171	440.44	0.01234	440.056	-0.00564	440.136	-0.00857	440.144	-0.01231
440.475	-0.00176	440.54	0.01217	440.156	-0.0059	440.236	-0.00864	440.244	-0.01217
440.575	-0.00196	440.64	0.01223	440.256	-0.00581	440.336	-0.00856	440.344	-0.01202
440.675	-0.00196	440.74	0.01225	440.356	-0.00575	440.436	-0.00876	440.444	-0.01206
440.775	-0.00188	440.84	0.01223	440.456	-0.00583	440.536	-0.00874	440.544	-0.01211
440.875	-0.00193	440.94	0.01225	440.556	-0.00579	440.636	-0.00869	440.644	-0.01227
440.975	-0.00192	441.04	0.01232	440.656	-0.00584	440.736	-0.00868	440.744	-0.01232
441.075	-0.00191	441.14	0.01231	440.756	-0.00606	440.836	-0.0088	440.844	-0.01234
441.175	-0.00178	441.24	0.01232	440.856	-0.00603	440.936	-0.00895	440.944	-0.01238
441.275	-0.00185	441.34	0.01241	440.956	-0.006	441.036	-0.0089	441.044	-0.01246
441.375	-0.00205	441.44	0.01245	441.056	-0.00602	441.136	-0.00886	441.144	-0.01249
441.475	-0.0019	441.54	0.01242	441.156	-0.00597	441.236	-0.00894	441.244	-0.01245
441.575	-0.0018	441.64	0.01239	441.256	-0.00598	441.336	-0.00883	441.344	-0.01238
441.675	-0.00181	441.74	0.01232	441.356	-0.0061	441.436	-0.00884	441.444	-0.01246
441.775	-0.00195	441.84	0.01227	441.456	-0.00608	441.536	-0.00884	441.544	-0.01244
441.875	-0.00208	441.94	0.0123	441.556	-0.00598	441.636	-0.00875	441.644	-0.01254
441.975	-0.00212	442.04	0.01228	441.656	-0.00614	441.736	-0.00915	441.744	-0.01262
442.075	-0.00217	442.14	0.01233	441.756	-0.00609	441.836	-0.00905	441.844	-0.01266
442.175	-0.00215	442.24	0.01244	441.856	-0.00602	441.936	-0.00906	441.944	-0.01273
442.275	-0.00227	442.34	0.01243	441.956	-0.006	442.036	-0.00906	442.044	-0.01291
442.375	-0.0023	442.44	0.01244	442.056	-0.00602	442.136	-0.00901	442.144	-0.0127
442.475	-0.00229	442.54	0.0124	442.156	-0.00617	442.236	-0.00906	442.244	-0.01263
442.575	-0.00212	442.64	0.01242	442.256	-0.00627	442.336	-0.00915	442.344	-0.0127
442.675	-0.00222	442.74	0.01241	442.356	-0.0063	442.436	-0.00893	442.444	-0.01283
442.775	-0.00238	442.84	0.01232	442.456	-0.00636	442.536	-0.0092	442.544	-0.01287
442.875	-0.00249	442.94	0.01235	442.556	-0.00628	442.636	-0.00911	442.644	-0.01294
442.975	-0.00252	443.04	0.01227	442.656	-0.00625	442.736	-0.00925	442.744	-0.01301
443.075	-0.00237	443.14	0.01234	442.756	-0.00617	442.836	-0.00915	442.844	-0.013
443.175	-0.00237	443.24	0.01249	442.856	-0.00627	442.936	-0.00921	442.944	-0.01281
443.275	-0.0024	443.34	0.01251	442.956	-0.00633	443.036	-0.00928	443.044	-0.01293
443.375	-0.00244	443.44	0.01237	443.056	-0.00645	443.136	-0.00907	443.144	-0.01308
443.475	-0.00258	443.54	0.01238	443.156	-0.0065	443.236	-0.00934	443.244	-0.01308
443.575	-0.00255	443.64	0.01236	443.256	-0.00656	443.336	-0.00929	443.344	-0.01312
443.675	-0.00242	443.74	0.01232	443.356	-0.00656	443.436	-0.00935	443.444	-0.01314
443.775	-0.00256	443.84	0.01233	443.456	-0.0065	443.536	-0.00957	443.544	-0.01312
443.875	-0.00264	443.94	0.0124	443.556	-0.00646	443.636	-0.00959	443.644	-0.01306
443.975	-0.00261	444.04	0.01237	443.656	-0.00659	443.736	-0.00945	443.744	-0.01316
444.075	-0.00254	444.14	0.01224	443.756	-0.0066	443.836	-0.00944	443.844	-0.01312
444.175	-0.00256	444.24	0.01216	443.856	-0.00653	443.936	-0.00931	443.944	-0.01301
444.275	-0.00247	444.34	0.01221	443.956	-0.00654	444.036	-0.00951	444.044	-0.01303
444.375	-0.00253	444.44	0.01214	444.056	-0.00656	444.136	-0.00948	444.144	-0.01301
444.475	-0.00268	444.54	0.01222	444.156	-0.00651	444.236	-0.00944	444.244	-0.01303
444.575	-0.00278	444.64	0.01227	444.256	-0.00651	444.336	-0.00953	444.344	-0.01312
444.675	-0.00271	444.74	0.0123	444.356	-0.00651	444.436	-0.00965	444.444	-0.01325
444.775	-0.00258	444.84	0.01219	444.456	-0.00664	444.536	-0.00958	444.544	-0.01358
444.875	-0.00265	444.94	0.01208	444.556	-0.00673	444.636	-0.00975	444.644	-0.0135
444.975	-0.00273	445.04	0.01206	444.656	-0.00676	444.736	-0.0097	444.744	-0.01344
445.075	-0.00275	445.14	0.01227	444.756	-0.00676	444.836	-0.00981	444.844	-0.01344
445.175	-0.0027	445.24	0.01239	444.856	-0.00676	444.936	-0.00954	444.944	-0.01327
445.275	-0.00256	445.34	0.0122	444.956	-0.00681	445.036	-0.00984	445.044	-0.01336
445.375	-0.00265	445.44	0.01227	445.056	-0.00687	445.136	-0.00974	445.144	-0.01335
445.475	-0.00284	445.54	0.01223	445.156	-0.00681	445.236	-0.00979	445.244	-0.01339
445.575	-0.00293	445.64	0.01235	445.256	-0.00685	445.336	-0.00992	445.344	-0.0134
445.675	-0.00293	445.74	0.01254	445.356	-0.00689	445.436	-0.01007	445.444	-0.01346
445.775	-0.00293	445.84	0.01244	445.456	-0.00685	445.536	-0.01011	445.544	-0.01346
445.875	-0.00298	445.94	0.01219	445.556	-0.00679	445.636	-0.01011	445.644	-0.01335
445.975	-0.00294	446.04	0.01219	445.656	-0.00683	445.736	-0.01014	445.744	-0.01342
446.075	-0.00288	446.14	0.01225	445.756	-0.00691	445.836	-0.01007	445.844	-0.01339
446.175	-0.00286	446.24	0.01232	445.856	-0.00685	445.936	-0.01013	445.944	-0.01344
446.275	-0.00288	446.34	0.01232	445.956	-0.00679	446.036	-0.01	446.044	-0.01365
446.375	-0.00275	446.44	0.0123	446.056	-0.00683	446.136	-0.00999	446.144	-0.01374
446.475	-0.00291	446.54	0.0123	446.156	-0.00681	446.236	-0.0102	446.244	-0.01368
446.575	-0.00308	446.64	0.01235	446.256	-0.0069	446.336	-0.01	446.344	-0.01364
446.675	-0.00299	446.74	0.0124	446.356	-0.00697	446.436	-0.01023	446.444	-0.0137
446.775	-0.00288	446.84	0.01234	446.456	-0.00716	446.536	-0.01011	446.544	-0.01371
446.875	-0.0026	446.94	0.01238	446.556	-0.00695	446.636	-0.01011	446.644	-0.01378
446.975	-0.00267	447.04	0.01247	446.656	-0.00687	446.736	-0.01032	446.744	-0.01391
447.075	-0.00291	447.14	0.0123	446.756	-0.00699	446.836	-0.01034	446.844	-0.01383
447.175	-0.00292	447.24	0.01231	446.856	-0.00706	446.936	-0.01023	446.944	-0.01391
447.275	-0.0029	447.34	0.01249	446.956	-0.00708	447.036	-0.01027	447.044	-0.01391
447.375	-0.00288	447.44	0.01269	447.056	-0.00708	447.136	-0.01023	447.144	-0.01394
447.475	-0.00286	447.54	0.01272	447.156	-0.00702	447.236	-0.0104	447.244	-0.01406
447.575	-0.00291	447.64	0.01265	447.256	-0.00708	447.336	-0.0104	447.344	-0.01403
447.675	-0.003	447.74	0.0128	447.356	-0.00706	447.436	-0.01032	447.444	-0.01394
447.775	-0.0031	447.84	0.01288	447.456	-0.00707	447.536	-0.01051	447.544	-0.01395
447.875	-0.00307	447.94	0.01289	447.556	-0.00715	447.636	-0.01059	447.644	-0.01401
447.975	-0.00301	448.04	0.01293	447.656	-0.00719	447.736	-0.0104	447.744	-0.01408
448.075	-0.00295	448.14	0.01302	447.756	-0.00711	447.836	-0.01055	447.844	-0.01404
448.175	-0.00289	448.24	0.013	447.856	-0.00719	447.936	-0.01055	447.944	-0.01402
448.275	-0.00287	448.34	0.01299	447.956	-0.00711	448.036	-0.01085	448.044	-0.01407
448.375	-0.00297	448.44	0.01306	448.056	-0.00724	448.136	-0.01069	448.144	-0.01411
448.475	-0.003	448.54	0.01304	448.156	-0.00724	448.236	-0.01063	448.244	-0.01411
448.575	-0.00304	448.64	0.01303	448.256	-0.00724	448.336	-0.01047	448.344	-0.0141
448.675	-0.00303	448.74	0.01318	448.356	-0.00745	448.436	-0.01062	448.444	-0.01404
448.775	-0.00301	448.84	0.01322	448.456	-0.00741	448.536	-0.01069	448.544	-0.01416
448.875	-0.00304	448.94	0.01322	448.556	-0.00733	448.636	-0.01072	448.644	-0.01431
448.975	-0.0032	449.04	0.01317	448.656	-0.00737	448.736	-0.01056	448.744	-0.01427
449.075	-0.0033	449.14	0.01323	448.756	-0.0074	448.836	-0.01061	448.844	-0.01418
449.175	-0.0031	449.24	0.01327	448.856	-0.00737	448.936	-0.01084	448.944	-0.01412
449.275	-0.00306	449.34	0.0133	448.956	-0.00728	449.036	-0.011	449.044	-0.01406
449.375	-0.00315	449.44	0.01345	449.056	-0.00732	449.136	-0.01087	449.144	-0.01415
449.475	-0.00317	449.54	0.01347	449.156	-0.00732	449.236	-0.01071	449.244	-0.01432
449.575	-0.00316	449.64	0.01345	449.256	-0.00739	449.336	-0.01091	449.344	-0.0144
449.675	-0.00307	449.74	0.0134	449.356	-0.00755	449.436	-0.01092	449.444	-0.01438
449.775	-0.00314	449.84	0.01345	449.456	-0.00754	449.536	-0.01106	449.544	-0.01453
449.875	-0.00303	449.94	0.01339	449.556	-0.00763	449.636	-0.01083	449.644	-0.01456
449.975	-0.00312	450.04	0.01336	449.656	-0.00774	449.736	-0.01083	449.744	-0.01458
450.075	-0.00311	450.14	0.01341	449.756	-0.00766	449.836	-0.01095	449.844	-0.01458
450.175	-0.00316	450.24	0.01341	449.856	-0.00763	449.936	-0.01109	449.944	-0.01461
450.275	-0.0031	450.34	0.01349	449.956	-0.00756	450.036	-0.01104	450.044	-0.01466
450.375	-0.00317	450.44	0.01342	450.056	-0.00756	450.136	-0.01123	450.144	-0.01439
450.475	-0.00313	450.54	0.01335	450.156	-0.00753	450.236	-0.01119	450.244	-0.0146
450.575	-0.00319	450.64	0.01322	450.256	-0.00774	450.336	-0.01127	450.344	-0.01469
450.675	-0.00328	450.74	0.01329	450.356	-0.0078	450.436	-0.01107	450.444	-0.01471
450.775	-0.00328	450.84	0.01342	450.456	-0.0077	450.536	-0.01121	450.544	-0.01469
450.875	-0.00321	450.94	0.01337	450.556	-0.00762	450.636	-0.01113	450.644	-0.01482
450.975	-0.00316	451.04	0.01342	450.656	-0.00776	450.736	-0.01148	450.744	-0.01478
451.075	-0.00317	451.14	0.01344	450.756	-0.00784	450.836	-0.01151	450.844	-0.01473
451.175	-0.00308	451.24	0.01333	450.856	-0.00787	450.936	-0.01136	450.944	-0.01473
451.275	-0.00304	451.34	0.01323	450.956	-0.00785	451.036	-0.01137	451.044	-0.01492
451.375	-0.00305	451.44	0.01341	451.056	-0.00788	451.136	-0.01137	451.144	-0.01501
451.475	-0.00334	451.54	0.01343	451.156	-0.00795	451.236	-0.01139	451.244	-0.01504
451.575	-0.00325	451.64	0.01327	451.256	-0.00796	451.336	-0.01146	451.344	-0.01502
451.675	-0.00323	451.74	0.01325	451.356	-0.0079	451.436	-0.01139	451.444	-0.01501
451.775	-0.00318	451.84	0.01326	451.456	-0.00791	451.536	-0.01143	451.544	-0.01505
451.875	-0.00326	451.94	0.01316	451.556	-0.00795	451.636	-0.01129	451.644	-0.01499
451.975	-0.00338	452.04	0.01313	451.656	-0.00795	451.736	-0.01149	451.744	-0.01502
452.075	-0.00334	452.14	0.01318	451.756	-0.00796	451.836	-0.01163	451.844	-0.01507
452.175	-0.00335	452.24	0.01318	451.856	-0.00805	451.936	-0.01153	451.944	-0.01505
452.275	-0.00343	452.34	0.01318	451.956	-0.00807	452.036	-0.01177	452.044	-0.01515
452.375	-0.00349	452.44	0.01316	452.056	-0.00806	452.136	-0.01151	452.144	-0.01519
452.475	-0.00353	452.54	0.01317	452.156	-0.00808	452.236	-0.01135	452.244	-0.01517
452.575	-0.00362	452.64	0.01305	452.256	-0.00802	452.336	-0.01154	452.344	-0.01524
452.675	-0.00351	452.74	0.01296	452.356	-0.00803	452.436	-0.01154	452.444	-0.01527
452.775	-0.00348	452.84	0.01299	452.456	-0.00802	452.536	-0.01166	452.544	-0.01525
452.875	-0.00353	452.94	0.01311	452.556	-0.00804	452.636	-0.01173	452.644	-0.01519
452.975	-0.0035	453.04	0.01299	452.656	-0.00816	452.736	-0.01164	452.744	-0.01523
453.075	-0.00368	453.14	0.01298	452.756	-0.00831	452.836	-0.01165	452.844	-0.01538
453.175	-0.00377	453.24	0.013	452.856	-0.00835	452.936	-0.01194	452.944	-0.01543
453.275	-0.00368	453.34	0.01291	452.956	-0.00836	453.036	-0.01183	453.044	-0.01542
453.375	-0.00387	453.44	0.01304	453.056	-0.00836	453.136	-0.01172	453.144	-0.01548
453.475	-0.0039	453.54	0.01313	453.156	-0.00837	453.236	-0.01197	453.244	-0.01552
453.575	-0.00392	453.64	0.01308	453.256	-0.00829	453.336	-0.01191	453.344	-0.01548
453.675	-0.00385	453.74	0.01311	453.356	-0.00829	453.436	-0.01195	453.444	-0.01575
453.775	-0.00376	453.84	0.01313	453.456	-0.00826	453.536	-0.01196	453.544	-0.01562
453.875	-0.0038	453.94	0.01311	453.556	-0.00839	453.636	-0.01215	453.644	-0.01549
453.975	-0.00375	454.04	0.01303	453.656	-0.00847	453.736	-0.01208	453.744	-0.01545
454.075	-0.00368	454.14	0.01303	453.756	-0.00846	453.836	-0.01228	453.844	-0.01537
454.175	-0.00366	454.24	0.01307	453.856	-0.00846	453.936	-0.01191	453.944	-0.01544
454.275	-0.0038	454.34	0.013	453.956	-0.00828	454.036	-0.01199	454.044	-0.01554
454.375	-0.00391	454.44	0.01294	454.056	-0.00835	454.136	-0.012	454.144	-0.01573
454.475	-0.0039	454.54	0.01292	454.156	-0.00842	454.236	-0.01219	454.244	-0.01578
454.575	-0.004	454.64	0.01292	454.256	-0.00853	454.336	-0.01217	454.344	-0.01574
454.675	-0.00397	454.74	0.0129	454.356	-0.00855	454.436	-0.01218	454.444	-0.01579
454.775	-0.0038	454.84	0.01303	454.456	-0.00846	454.536	-0.01208	454.544	-0.01583
454.875	-0.00395	454.94	0.01305	454.556	-0.00854	454.636	-0.01225	454.644	-0.01581
454.975	-0.00396	455.04	0.01301	454.656	-0.00862	454.736	-0.01232	454.744	-0.01582
455.075	-0.00402	455.14	0.01296	454.756	-0.0086	454.836	-0.01225	454.844	-0.01584
455.175	-0.00393	455.24	0.01296	454.856	-0.00853	454.936	-0.01229	454.944	-0.01591
455.275	-0.00391	455.34	0.01296	454.956	-0.00853	455.036	-0.01243	455.044	-0.0158
455.375	-0.00392	455.44	0.01296	455.056	-0.0085	455.136	-0.01259	455.144	-0.01591
455.475	-0.00401	455.54	0.0129	455.156	-0.00846	455.236	-0.01233	455.244	-0.01599
455.575	-0.00402	455.64	0.01292	455.256	-0.0085	455.336	-0.01245	455.344	-0.01608
455.675	-0.00397	455.74	0.01294	455.356	-0.00852	455.436	-0.0125	455.444	-0.01612
455.775	-0.00402	455.84	0.01301	455.456	-0.00859	455.536	-0.01265	455.544	-0.01615
455.875	-0.0043	455.94	0.01308	455.556	-0.00853	455.636	-0.01252	455.644	-0.01605
455.975	-0.00444	456.04	0.01311	455.656	-0.00863	455.736	-0.0126	455.744	-0.01607
456.075	-0.00433	456.14	0.01311	455.756	-0.00867	455.836	-0.01255	455.844	-0.01602
456.175	-0.00416	456.24	0.01318	455.856	-0.00866	455.936	-0.01271	455.944	-0.01618
456.275	-0.00417	456.34	0.01312	455.956	-0.00861	456.036	-0.01263	456.044	-0.01621
456.375	-0.00418	456.44	0.01308	456.056	-0.00871	456.136	-0.01261	456.144	-0.01619
456.475	-0.00419	456.54	0.01312	456.156	-0.00872	456.236	-0.0128	456.244	-0.0161
456.575	-0.00427	456.64	0.01307	456.256	-0.00868	456.336	-0.01274	456.344	-0.0161
456.675	-0.0044	456.74	0.01314	456.356	-0.0088	456.436	-0.01286	456.444	-0.01618
456.775	-0.00421	456.84	0.01303	456.456	-0.00892	456.536	-0.01295	456.544	-0.01624
456.875	-0.00438	456.94	0.01315	456.556	-0.00885	456.636	-0.01272	456.644	-0.01624
456.975	-0.00433	457.04	0.01316	456.656	-0.00871	456.736	-0.01313	456.744	-0.01621
457.075	-0.00425	457.14	0.01318	456.756	-0.00868	456.836	-0.01304	456.844	-0.01623
457.175	-0.00422	457.24	0.0132	456.856	-0.00869	456.936	-0.013	456.944	-0.01629
457.275	-0.00424	457.34	0.01326	456.956	-0.00874	457.036	-0.01294	457.044	-0.01636
457.375	-0.0043	457.44	0.01317	457.056	-0.00881	457.136	-0.01288	457.144	-0.01642
457.475	-0.00445	457.54	0.01311	457.156	-0.00886	457.236	-0.01293	457.244	-0.01643
457.575	-0.0046	457.64	0.01306	457.256	-0.00888	457.336	-0.01286	457.344	-0.01641
457.675	-0.0047	457.74	0.01313	457.356	-0.0089	457.436	-0.01308	457.444	-0.01643
457.775	-0.00465	457.84	0.01321	457.456	-0.0092	457.536	-0.01302	457.544	-0.01642
457.875	-0.00456	457.94	0.0132	457.556	-0.00922	457.636	-0.01294	457.644	-0.01627
457.975	-0.0046	458.04	0.01318	457.656	-0.00903	457.736	-0.01302	457.744	-0.01633
458.075	-0.00477	458.14	0.01318	457.756	-0.00889	457.836	-0.01311	457.844	-0.01644
458.175	-0.00474	458.24	0.01316	457.856	-0.00892	457.936	-0.01312	457.944	-0.01646
458.275	-0.0046	458.34	0.01313	457.956	-0.00893	458.036	-0.01305	458.044	-0.01665
458.375	-0.00467	458.44	0.01324	458.056	-0.00907	458.136	-0.01344	458.144	-0.01684
458.475	-0.00472	458.54	0.01337	458.156	-0.00905	458.236	-0.01322	458.244	-0.01681
458.575	-0.00473	458.64	0.01333	458.256	-0.00892	458.336	-0.01326	458.344	-0.01667
458.675	-0.0047	458.74	0.0132	458.356	-0.00887	458.436	-0.01309	458.444	-0.01669
458.775	-0.00468	458.84	0.01318	458.456	-0.00887	458.536	-0.01348	458.544	-0.01671
458.875	-0.00469	458.94	0.01308	458.556	-0.00895	458.636	-0.01336	458.644	-0.01682
458.975	-0.00487	459.04	0.01311	458.656	-0.00907	458.736	-0.01325	458.744	-0.01675
459.075	-0.00479	459.14	0.01318	458.756	-0.00916	458.836	-0.01356	458.844	-0.01686
459.175	-0.00494	459.24	0.0133	458.856	-0.00913	458.936	-0.01339	458.944	-0.01692
459.275	-0.00496	459.34	0.0133	458.956	-0.00922	459.036	-0.01342	459.044	-0.01704
459.375	-0.00496	459.44	0.01329	459.056	-0.00935	459.136	-0.0134	459.144	-0.01695
459.475	-0.00512	459.54	0.01319	459.156	-0.00939	459.236	-0.01345	459.244	-0.01689
459.575	-0.00536	459.64	0.01326	459.256	-0.00924	459.336	-0.01361	459.344	-0.01693
459.675	-0.00535	459.74	0.01321	459.356	-0.00911	459.436	-0.01363	459.444	-0.01703
459.775	-0.00549	459.84	0.01325	459.456	-0.00921	459.536	-0.01355	459.544	-0.01703
459.875	-0.00545	459.94	0.01344	459.556	-0.00931	459.636	-0.01376	459.644	-0.01711
459.975	-0.0055	460.04	0.01354	459.656	-0.00946	459.736	-0.01352	459.744	-0.01703
460.075	-0.00546	460.14	0.01336	459.756	-0.00957	459.836	-0.01347	459.844	-0.01704
460.175	-0.00562	460.24	0.01323	459.856	-0.00941	459.936	-0.01366	459.944	-0.01708
460.275	-0.00581	460.34	0.01318	459.956	-0.00936	460.036	-0.01361	460.044	-0.01712
460.375	-0.00565	460.44	0.01321	460.056	-0.00928	460.136	-0.01372	460.144	-0.01724
460.475	-0.00573	460.54	0.01334	460.156	-0.00931	460.236	-0.01388	460.244	-0.01722
460.575	-0.00574	460.64	0.01343	460.256	-0.00931	460.336	-0.01372	460.344	-0.0173
460.675	-0.00584	460.74	0.01329	460.356	-0.0094	460.436	-0.01371	460.444	-0.01727
460.775	-0.00595	460.84	0.01327	460.456	-0.00938	460.536	-0.01391	460.544	-0.01732
460.875	-0.00601	460.94	0.01342	460.556	-0.00937	460.636	-0.01359	460.644	-0.01733
460.975	-0.00605	461.04	0.0134	460.656	-0.00949	460.736	-0.01388	460.744	-0.01739
461.075	-0.00604	461.14	0.01343	460.756	-0.00952	460.836	-0.01378	460.844	-0.01742
461.175	-0.00623	461.24	0.0134	460.856	-0.00957	460.936	-0.01392	460.944	-0.01749
461.275	-0.00652	461.34	0.01328	460.956	-0.00964	461.036	-0.01386	461.044	-0.01747
461.375	-0.0067	461.44	0.0133	461.056	-0.00959	461.136	-0.01407	461.144	-0.01744
461.475	-0.00659	461.54	0.01332	461.156	-0.0096	461.236	-0.01393	461.244	-0.01746
461.575	-0.00652	461.64	0.01324	461.256	-0.00969	461.336	-0.01392	461.344	-0.01747
461.675	-0.00651	461.74	0.01334	461.356	-0.00971	461.436	-0.01407	461.444	-0.0177
461.775	-0.00661	461.84	0.01337	461.456	-0.00963	461.536	-0.01419	461.544	-0.01763
461.875	-0.00659	461.94	0.01327	461.556	-0.00961	461.636	-0.01423	461.644	-0.01755
461.975	-0.00653	462.04	0.01323	461.656	-0.00975	461.736	-0.01422	461.744	-0.01761
462.075	-0.00651	462.14	0.01332	461.756	-0.00985	461.836	-0.01402	461.844	-0.01755
462.175	-0.0067	462.24	0.01336	461.856	-0.00978	461.936	-0.01427	461.944	-0.01758
462.275	-0.0068	462.34	0.01333	461.956	-0.00981	462.036	-0.01418	462.044	-0.01758
462.375	-0.00688	462.44	0.01317	462.056	-0.00983	462.136	-0.01393	462.144	-0.01755
462.475	-0.00687	462.54	0.01299	462.156	-0.00987	462.236	-0.01411	462.244	-0.01749
462.575	-0.0068	462.64	0.01305	462.256	-0.0099	462.336	-0.01417	462.344	-0.01753
462.675	-0.0069	462.74	0.01306	462.356	-0.00988	462.436	-0.01445	462.444	-0.01767
462.775	-0.00685	462.84	0.01303	462.456	-0.01001	462.536	-0.01411	462.544	-0.01777
462.875	-0.00684	462.94	0.01316	462.556	-0.01	462.636	-0.01427	462.644	-0.01785
462.975	-0.00694	463.04	0.01322	462.656	-0.01005	462.736	-0.01406	462.744	-0.01787
463.075	-0.00696	463.14	0.01321	462.756	-0.01003	462.836	-0.01426	462.844	-0.01784
463.175	-0.00702	463.24	0.01323	462.856	-0.01011	462.936	-0.01436	462.944	-0.01778
463.275	-0.00711	463.34	0.01317	462.956	-0.01005	463.036	-0.01441	463.044	-0.01777
463.375	-0.0071	463.44	0.01302	463.056	-0.00994	463.136	-0.01442	463.144	-0.01774
463.475	-0.00702	463.54	0.01305	463.156	-0.00971	463.236	-0.01455	463.244	-0.01769
463.575	-0.00698	463.64	0.01337	463.256	-0.00988	463.336	-0.0145	463.344	-0.01782
463.675	-0.00694	463.74	0.0134	463.356	-0.01005	463.436	-0.01455	463.444	-0.01779
463.775	-0.00686	463.84	0.01348	463.456	-0.01021	463.536	-0.01465	463.544	-0.01786
463.875	-0.00701	463.94	0.01345	463.556	-0.01019	463.636	-0.01432	463.644	-0.01788
463.975	-0.0071	464.04	0.01352	463.656	-0.01013	463.736	-0.01447	463.744	-0.01791
464.075	-0.00704	464.14	0.0134	463.756	-0.01011	463.836	-0.01451	463.844	-0.01783
464.175	-0.00694	464.24	0.01363	463.856	-0.01003	463.936	-0.01464	463.944	-0.01798
464.275	-0.00697	464.34	0.01346	463.956	-0.01005	464.036	-0.01459	464.044	-0.018
464.375	-0.00717	464.44	0.0134	464.056	-0.01017	464.136	-0.01468	464.144	-0.01798
464.475	-0.00723	464.54	0.01375	464.156	-0.01023	464.236	-0.01475	464.244	-0.01806
464.575	-0.00711	464.64	0.01372	464.256	-0.0103	464.336	-0.01442	464.344	-0.01816
464.675	-0.00702	464.74	0.01381	464.356	-0.01027	464.436	-0.01476	464.444	-0.01829
464.775	-0.00715	464.84	0.01374	464.456	-0.01027	464.536	-0.01492	464.544	-0.01833
464.875	-0.00731	464.94	0.01398	464.556	-0.01035	464.636	-0.01508	464.644	-0.01825
464.975	-0.00738	465.04	0.01396	464.656	-0.0104	464.736	-0.01507	464.744	-0.01828
465.075	-0.0074	465.14	0.0139	464.756	-0.01033	464.836	-0.01504	464.844	-0.01829
465.175	-0.00743	465.24	0.01401	464.856	-0.01056	464.936	-0.01487	464.944	-0.01837
465.275	-0.00726	465.34	0.01408	464.956	-0.01058	465.036	-0.01518	465.044	-0.01824
465.375	-0.00717	465.44	0.01401	465.056	-0.01058	465.136	-0.01502	465.144	-0.01827
465.475	-0.00728	465.54	0.01406	465.156	-0.01046	465.236	-0.01514	465.244	-0.01839
465.575	-0.00732	465.64	0.01409	465.256	-0.01032	465.336	-0.01528	465.344	-0.01835
465.675	-0.0073	465.74	0.01414	465.356	-0.0104	465.436	-0.01516	465.444	-0.01836
465.775	-0.00735	465.84	0.01407	465.456	-0.01051	465.536	-0.01502	465.544	-0.01845
465.875	-0.00738	465.94	0.01427	465.556	-0.01068	465.636	-0.01512	465.644	-0.01847
465.975	-0.00737	466.04	0.01438	465.656	-0.0106	465.736	-0.01517	465.744	-0.01849
466.075	-0.00742	466.14	0.01432	465.756	-0.01036	465.836	-0.01524	465.844	-0.01847
466.175	-0.00726	466.24	0.01428	465.856	-0.01042	465.936	-0.01521	465.944	-0.01851
466.275	-0.00715	466.34	0.01428	465.956	-0.0105	466.036	-0.01518	466.044	-0.0186
466.375	-0.00723	466.44	0.01442	466.056	-0.01058	466.136	-0.01523	466.144	-0.01864
466.475	-0.00723	466.54	0.01445	466.156	-0.01056	466.236	-0.01526	466.244	-0.01848
466.575	-0.00715	466.64	0.01439	466.256	-0.01056	466.336	-0.01525	466.344	-0.0186
466.675	-0.00712	466.74	0.01428	466.356	-0.0106	466.436	-0.01537	466.444	-0.01869
466.775	-0.00711	466.84	0.01421	466.456	-0.0106	466.536	-0.01528	466.544	-0.01873
466.875	-0.00718	466.94	0.01428	466.556	-0.01067	466.636	-0.01533	466.644	-0.01862
466.975	-0.00735	467.04	0.01435	466.656	-0.01073	466.736	-0.01547	466.744	-0.0186
467.075	-0.00733	467.14	0.01441	466.756	-0.01079	466.836	-0.01525	466.844	-0.01866
467.175	-0.00735	467.24	0.01448	466.856	-0.01082	466.936	-0.0154	466.944	-0.01874
467.275	-0.00745	467.34	0.01442	466.956	-0.01075	467.036	-0.01555	467.044	-0.01874
467.375	-0.00743	467.44	0.01447	467.056	-0.0108	467.136	-0.01556	467.144	-0.01882
467.475	-0.00751	467.54	0.01453	467.156	-0.01078	467.236	-0.01551	467.244	-0.01873
467.575	-0.00744	467.64	0.01458	467.256	-0.01076	467.336	-0.01572	467.344	-0.01875
467.675	-0.00747	467.74	0.01457	467.356	-0.01078	467.436	-0.01567	467.444	-0.01875
467.775	-0.00734	467.84	0.01458	467.456	-0.01082	467.536	-0.01567	467.544	-0.01883
467.875	-0.00748	467.94	0.01453	467.556	-0.01083	467.636	-0.01563	467.644	-0.01899
467.975	-0.00762	468.04	0.01455	467.656	-0.01087	467.736	-0.01559	467.744	-0.01904
468.075	-0.00778	468.14	0.01449	467.756	-0.01088	467.836	-0.01568	467.844	-0.019
468.175	-0.00776	468.24	0.01441	467.856	-0.01103	467.936	-0.01567	467.944	-0.01896
468.275	-0.00781	468.34	0.0144	467.956	-0.01106	468.036	-0.01596	468.044	-0.01906
468.375	-0.0078	468.44	0.01452	468.056	-0.011	468.136	-0.01584	468.144	-0.019
468.475	-0.00793	468.54	0.01452	468.156	-0.01102	468.236	-0.01606	468.244	-0.01909
468.575	-0.0079	468.64	0.01451	468.256	-0.01102	468.336	-0.01611	468.344	-0.01918
468.675	-0.00794	468.74	0.01442	468.356	-0.01102	468.436	-0.01603	468.444	-0.0193
468.775	-0.00788	468.84	0.01445	468.456	-0.01115	468.536	-0.01596	468.544	-0.01932
468.875	-0.00787	468.94	0.01441	468.556	-0.01115	468.636	-0.01592	468.644	-0.01928
468.975	-0.00787	469.04	0.01442	468.656	-0.01111	468.736	-0.01589	468.744	-0.0193
469.075	-0.00794	469.14	0.0145	468.756	-0.01101	468.836	-0.01613	468.844	-0.01932
469.175	-0.00803	469.24	0.01448	468.856	-0.011	468.936	-0.01611	468.944	-0.01927
469.275	-0.00803	469.34	0.0145	468.956	-0.0111	469.036	-0.01607	469.044	-0.01936
469.375	-0.00815	469.44	0.01474	469.056	-0.01106	469.136	-0.0161	469.144	-0.01935
469.475	-0.00826	469.54	0.01474	469.156	-0.01119	469.236	-0.01612	469.244	-0.01923
469.575	-0.00824	469.64	0.01472	469.256	-0.01105	469.336	-0.01602	469.344	-0.01921
469.675	-0.0083	469.74	0.01471	469.356	-0.01114	469.436	-0.01621	469.444	-0.01913
469.775	-0.00815	469.84	0.0146	469.456	-0.0113	469.536	-0.01635	469.544	-0.01917
469.875	-0.00803	469.94	0.01457	469.556	-0.01125	469.636	-0.01623	469.644	-0.01926
469.975	-0.00803	470.04	0.01457	469.656	-0.01119	469.736	-0.01612	469.744	-0.01939
470.075	-0.00828	470.14	0.01455	469.756	-0.01124	469.836	-0.01648	469.844	-0.01942
470.175	-0.00854	470.24	0.01449	469.856	-0.01117	469.936	-0.01647	469.944	-0.01932
470.275	-0.0088	470.34	0.01445	469.956	-0.01122	470.036	-0.01647	470.044	-0.01935
470.375	-0.00891	470.44	0.01448	470.056	-0.01114	470.136	-0.01636	470.144	-0.0194
470.475	-0.00882	470.54	0.01446	470.156	-0.0111	470.236	-0.01637	470.244	-0.01947
470.575	-0.00877	470.64	0.01448	470.256	-0.01113	470.336	-0.01654	470.344	-0.01947
470.675	-0.00885	470.74	0.01451	470.356	-0.01126	470.436	-0.01633	470.444	-0.0195
470.775	-0.0089	470.84	0.01454	470.456	-0.01138	470.536	-0.01671	470.544	-0.01948
470.875	-0.00893	470.94	0.01453	470.556	-0.01136	470.636	-0.0166	470.644	-0.01972
470.975	-0.0089	471.04	0.01432	470.656	-0.01138	470.736	-0.01659	470.744	-0.01993
471.075	-0.00903	471.14	0.01432	470.756	-0.01137	470.836	-0.01669	470.844	-0.01968
471.175	-0.00904	471.24	0.01447	470.856	-0.01147	470.936	-0.01658	470.944	-0.01969
471.275	-0.00922	471.34	0.01424	470.956	-0.01139	471.036	-0.01672	471.044	-0.01956
471.375	-0.00929	471.44	0.01421	471.056	-0.01141	471.136	-0.01657	471.144	-0.0196
471.475	-0.00955	471.54	0.01423	471.156	-0.01148	471.236	-0.01691	471.244	-0.01981
471.575	-0.00939	471.64	0.01421	471.256	-0.01155	471.336	-0.01673	471.344	-0.01983
471.675	-0.00948	471.74	0.01424	471.356	-0.01173	471.436	-0.01688	471.444	-0.0198
471.775	-0.00948	471.84	0.01429	471.456	-0.01165	471.536	-0.01688	471.544	-0.01977
471.875	-0.00961	471.94	0.01434	471.556	-0.01147	471.636	-0.01697	471.644	-0.01973
471.975	-0.00965	472.04	0.01446	471.656	-0.01164	471.736	-0.01708	471.744	-0.01972
472.075	-0.00971	472.14	0.01441	471.756	-0.01156	471.836	-0.01722	471.844	-0.01973
472.175	-0.00985	472.24	0.01425	471.856	-0.01143	471.936	-0.01715	471.944	-0.01984
472.275	-0.00992	472.34	0.01422	471.956	-0.01139	472.036	-0.01732	472.044	-0.01991
472.375	-0.00995	472.44	0.01413	472.056	-0.0115	472.136	-0.01727	472.144	-0.02001
472.475	-0.00996	472.54	0.01428	472.156	-0.01156	472.236	-0.01729	472.244	-0.02012
472.575	-0.00983	472.64	0.01433	472.256	-0.01161	472.336	-0.0173	472.344	-0.02021
472.675	-0.00989	472.74	0.01427	472.356	-0.0117	472.436	-0.0173	472.444	-0.0202
472.775	-0.00992	472.84	0.01429	472.456	-0.01181	472.536	-0.01727	472.544	-0.02031
472.875	-0.00993	472.94	0.01415	472.556	-0.01165	472.636	-0.01744	472.644	-0.02019
472.975	-0.00993	473.04	0.01408	472.656	-0.01158	472.736	-0.01745	472.744	-0.02018
473.075	-0.00993	473.14	0.0141	472.756	-0.01162	472.836	-0.01727	472.844	-0.02022
473.175	-0.00987	473.24	0.01422	472.856	-0.0117	472.936	-0.01735	472.944	-0.02023
473.275	-0.01003	473.34	0.01425	472.956	-0.0117	473.036	-0.01747	473.044	-0.02021
473.375	-0.00997	473.44	0.01416	473.056	-0.0118	473.136	-0.01737	473.144	-0.02026
473.475	-0.00983	473.54	0.01413	473.156	-0.01182	473.236	-0.01758	473.244	-0.02025
473.575	-0.01021	473.64	0.01402	473.256	-0.01185	473.336	-0.01768	473.344	-0.02028
473.675	-0.01013	473.74	0.01403	473.356	-0.01182	473.436	-0.0175	473.444	-0.02031
473.775	-0.0101	473.84	0.014	473.456	-0.01193	473.536	-0.01744	473.544	-0.0202
473.875	-0.01	473.94	0.014	473.556	-0.01206	473.636	-0.01762	473.644	-0.02027
473.975	-0.00995	474.04	0.01404	473.656	-0.012	473.736	-0.01758	473.744	-0.02031
474.075	-0.00988	474.14	0.0141	473.756	-0.01206	473.836	-0.0177	473.844	-0.02046
474.175	-0.01002	474.24	0.01413	473.856	-0.01209	473.936	-0.01761	473.944	-0.02051
474.275	-0.01004	474.34	0.01406	473.956	-0.01209	474.036	-0.01795	474.044	-0.02065
474.375	-0.0101	474.44	0.01404	474.056	-0.01214	474.136	-0.01768	474.144	-0.02059
474.475	-0.01018	474.54	0.01412	474.156	-0.01205	474.236	-0.01766	474.244	-0.02026
474.575	-0.0102	474.64	0.01418	474.256	-0.01201	474.336	-0.01772	474.344	-0.02045
474.675	-0.01022	474.74	0.01415	474.356	-0.01205	474.436	-0.01788	474.444	-0.02054
474.775	-0.01022	474.84	0.01405	474.456	-0.01221	474.536	-0.01788	474.544	-0.02062
474.875	-0.01027	474.94	0.01407	474.556	-0.01207	474.636	-0.0177	474.644	-0.02064
474.975	-0.01026	475.04	0.01399	474.656	-0.012	474.736	-0.01772	474.744	-0.02068
475.075	-0.01012	475.14	0.01417	474.756	-0.01192	474.836	-0.01787	474.844	-0.02065
475.175	-0.01002	475.24	0.01413	474.856	-0.01201	474.936	-0.01779	474.944	-0.02062
475.275	-0.01002	475.34	0.01418	474.956	-0.01235	475.036	-0.01792	475.044	-0.02069
475.375	-0.01004	475.44	0.01428	475.056	-0.01229	475.136	-0.01809	475.144	-0.02061
475.475	-0.01019	475.54	0.01443	475.156	-0.01227	475.236	-0.01794	475.244	-0.02064
475.575	-0.01014	475.64	0.01433	475.256	-0.01234	475.336	-0.01798	475.344	-0.0206
475.675	-0.00992	475.74	0.01425	475.356	-0.01227	475.436	-0.01794	475.444	-0.02057
475.775	-0.00984	475.84	0.01418	475.456	-0.01219	475.536	-0.01784	475.544	-0.02075
475.875	-0.01026	475.94	0.01421	475.556	-0.01222	475.636	-0.01787	475.644	-0.02072
475.975	-0.01018	476.04	0.01465	475.656	-0.01228	475.736	-0.01816	475.744	-0.02078
476.075	-0.01004	476.14	0.01453	475.756	-0.01225	475.836	-0.01788	475.844	-0.02074
476.175	-0.00992	476.24	0.01443	475.856	-0.0122	475.936	-0.01798	475.944	-0.02092
476.275	-0.01001	476.34	0.01436	475.956	-0.0122	476.036	-0.0182	476.044	-0.02099
476.375	-0.01008	476.44	0.01447	476.056	-0.01229	476.136	-0.01817	476.144	-0.0209
476.475	-0.00999	476.54	0.01455	476.156	-0.01236	476.236	-0.01809	476.244	-0.02099
476.575	-0.01004	476.64	0.01455	476.256	-0.01231	476.336	-0.01837	476.344	-0.02112
476.675	-0.00998	476.74	0.01451	476.356	-0.01235	476.436	-0.01821	476.444	-0.02108
476.775	-0.0099	476.84	0.0145	476.456	-0.01234	476.536	-0.01835	476.544	-0.02103
476.875	-0.00988	476.94	0.01454	476.556	-0.01226	476.636	-0.01848	476.644	-0.02098
476.975	-0.00999	477.04	0.0146	476.656	-0.01236	476.736	-0.0184	476.744	-0.02098
477.075	-0.01004	477.14	0.01451	476.756	-0.01258	476.836	-0.01863	476.844	-0.02114
477.175	-0.01002	477.24	0.01459	476.856	-0.01249	476.936	-0.01849	476.944	-0.02111
477.275	-0.01008	477.34	0.01486	476.956	-0.01239	477.036	-0.01862	477.044	-0.02107
477.375	-0.01013	477.44	0.01483	477.056	-0.01239	477.136	-0.01852	477.144	-0.02107
477.475	-0.01012	477.54	0.01469	477.156	-0.01249	477.236	-0.01865	477.244	-0.02114
477.575	-0.01001	477.64	0.01459	477.256	-0.01259	477.336	-0.01878	477.344	-0.02129
477.675	-0.00993	477.74	0.01465	477.356	-0.01249	477.436	-0.01896	477.444	-0.02122
477.775	-0.01	477.84	0.01466	477.456	-0.01242	477.536	-0.01876	477.544	-0.0213
477.875	-0.01002	477.94	0.01479	477.556	-0.01242	477.636	-0.01879	477.644	-0.0213
477.975	-0.00997	478.04	0.01485	477.656	-0.01244	477.736	-0.01884	477.744	-0.02135
478.075	-0.00985	478.14	0.01481	477.756	-0.0124	477.836	-0.01878	477.844	-0.02134
478.175	-0.00987	478.24	0.01481	477.856	-0.01251	477.936	-0.01885	477.944	-0.02134
478.275	-0.00976	478.34	0.01475	477.956	-0.01263	478.036	-0.01888	478.044	-0.0214
478.375	-0.00968	478.44	0.01477	478.056	-0.0127	478.136	-0.01878	478.144	-0.02133
478.475	-0.00998	478.54	0.01484	478.156	-0.01285	478.236	-0.0188	478.244	-0.02126
478.575	-0.00992	478.64	0.01495	478.256	-0.01279	478.336	-0.01886	478.344	-0.02133
478.675	-0.01008	478.74	0.01498	478.356	-0.01278	478.436	-0.01888	478.444	-0.02131
478.775	-0.01021	478.84	0.01489	478.456	-0.01282	478.536	-0.01881	478.544	-0.02136
478.875	-0.01033	478.94	0.01473	478.556	-0.01275	478.636	-0.01906	478.644	-0.02143
478.975	-0.01036	479.04	0.01481	478.656	-0.01277	478.736	-0.01905	478.744	-0.02145
479.075	-0.01026	479.14	0.01491	478.756	-0.01294	478.836	-0.01906	478.844	-0.02156
479.175	-0.01028	479.24	0.01489	478.856	-0.0129	478.936	-0.01899	478.944	-0.02168
479.275	-0.01023	479.34	0.01502	478.956	-0.01288	479.036	-0.01919	479.044	-0.02168
479.375	-0.01022	479.44	0.01515	479.056	-0.01284	479.136	-0.01935	479.144	-0.02165
479.475	-0.01033	479.54	0.01502	479.156	-0.01284	479.236	-0.01926	479.244	-0.02145
479.575	-0.01039	479.64	0.01507	479.256	-0.01293	479.336	-0.0192	479.344	-0.02153
479.675	-0.0104	479.74	0.01512	479.356	-0.013	479.436	-0.01928	479.444	-0.02148
479.775	-0.01027	479.84	0.01511	479.456	-0.01308	479.536	-0.01922	479.544	-0.02161
479.875	-0.01013	479.94	0.01515	479.556	-0.01312	479.636	-0.01905	479.644	-0.02155
479.975	-0.01025	480.04	0.01515	479.656	-0.01314	479.736	-0.01921	479.744	-0.0216
480.075	-0.01041	480.14	0.01512	479.756	-0.01303	479.836	-0.01936	479.844	-0.02162
480.175	-0.01041	480.24	0.01499	479.856	-0.01303	479.936	-0.0195	479.944	-0.02162
480.275	-0.01044	480.34	0.01482	479.956	-0.01297	480.036	-0.01931	480.044	-0.02174
480.375	-0.0105	480.44	0.01491	480.056	-0.01318	480.136	-0.01915	480.144	-0.02169
480.475	-0.01045	480.54	0.01507	480.156	-0.01327	480.236	-0.01943	480.244	-0.02179
480.575	-0.01037	480.64	0.01495	480.256	-0.01316	480.336	-0.01937	480.344	-0.02176
480.675	-0.01051	480.74	0.01497	480.356	-0.01315	480.436	-0.01939	480.444	-0.02171
480.775	-0.01056	480.84	0.01499	480.456	-0.0131	480.536	-0.01938	480.544	-0.02183
480.875	-0.01062	480.94	0.01488	480.556	-0.01312	480.636	-0.01951	480.644	-0.0219
480.975	-0.0106	481.04	0.01494	480.656	-0.01316	480.736	-0.01944	480.744	-0.02182
481.075	-0.01068	481.14	0.01501	480.756	-0.01318	480.836	-0.01951	480.844	-0.02184
481.175	-0.01076	481.24	0.01494	480.856	-0.01331	480.936	-0.01968	480.944	-0.02191
481.275	-0.01074	481.34	0.01498	480.956	-0.01349	481.036	-0.01971	481.044	-0.02193
481.375	-0.0107	481.44	0.01511	481.056	-0.01347	481.136	-0.01972	481.144	-0.02193
481.475	-0.01077	481.54	0.01504	481.156	-0.01347	481.236	-0.01969	481.244	-0.02196
481.575	-0.0108	481.64	0.01512	481.256	-0.01341	481.336	-0.01965	481.344	-0.02205
481.675	-0.01084	481.74	0.01512	481.356	-0.01335	481.436	-0.01972	481.444	-0.02203
481.775	-0.01086	481.84	0.01515	481.456	-0.01342	481.536	-0.01986	481.544	-0.02198
481.875	-0.01077	481.94	0.01501	481.556	-0.0134	481.636	-0.01983	481.644	-0.02193
481.975	-0.01077	482.04	0.01504	481.656	-0.01333	481.736	-0.0196	481.744	-0.02215
482.075	-0.01077	482.14	0.01509	481.756	-0.01329	481.836	-0.0199	481.844	-0.02214
482.175	-0.01076	482.24	0.01514	481.856	-0.01343	481.936	-0.01997	481.944	-0.02203
482.275	-0.01091	482.34	0.01509	481.956	-0.01351	482.036	-0.01983	482.044	-0.02214
482.375	-0.01095	482.44	0.01515	482.056	-0.01349	482.136	-0.01994	482.144	-0.02222
482.475	-0.01089	482.54	0.015	482.156	-0.01362	482.236	-0.02004	482.244	-0.02215
482.575	-0.01081	482.64	0.01501	482.256	-0.01363	482.336	-0.01997	482.344	-0.0221
482.675	-0.01086	482.74	0.01496	482.356	-0.01355	482.436	-0.01981	482.444	-0.02211
482.775	-0.0108	482.84	0.01495	482.456	-0.01344	482.536	-0.01991	482.544	-0.02221
482.875	-0.01085	482.94	0.01478	482.556	-0.01344	482.636	-0.01995	482.644	-0.02226
482.975	-0.01091	483.04	0.01483	482.656	-0.01354	482.736	-0.02021	482.744	-0.02227
483.075	-0.01103	483.14	0.0149	482.756	-0.01355	482.836	-0.0201	482.844	-0.02231
483.175	-0.01114	483.24	0.01487	482.856	-0.01368	482.936	-0.01991	482.944	-0.02237
483.275	-0.01114	483.34	0.0147	482.956	-0.01375	483.036	-0.01989	483.044	-0.02247
483.375	-0.01115	483.44	0.01468	483.056	-0.01369	483.136	-0.02033	483.144	-0.02248
483.475	-0.01147	483.54	0.01477	483.156	-0.01368	483.236	-0.02019	483.244	-0.02241
483.575	-0.01155	483.64	0.01484	483.256	-0.01375	483.336	-0.02016	483.344	-0.02246
483.675	-0.01142	483.74	0.01475	483.356	-0.01381	483.436	-0.0203	483.444	-0.0225
483.775	-0.01145	483.84	0.01482	483.456	-0.01382	483.536	-0.02025	483.544	-0.0226
483.875	-0.01134	483.94	0.01485	483.556	-0.01389	483.636	-0.02033	483.644	-0.02253
483.975	-0.01136	484.04	0.01462	483.656	-0.01394	483.736	-0.02015	483.744	-0.02246
484.075	-0.01148	484.14	0.01456	483.756	-0.01388	483.836	-0.02036	483.844	-0.02245
484.175	-0.01173	484.24	0.01445	483.856	-0.01383	483.936	-0.02015	483.944	-0.02247
484.275	-0.01178	484.34	0.01443	483.956	-0.0139	484.036	-0.02031	484.044	-0.0225
484.375	-0.01173	484.44	0.0144	484.056	-0.01395	484.136	-0.02031	484.144	-0.02276
484.475	-0.0117	484.54	0.01457	484.156	-0.01403	484.236	-0.02035	484.244	-0.02275
484.575	-0.01167	484.64	0.01447	484.256	-0.01404	484.336	-0.0204	484.344	-0.02275
484.675	-0.01165	484.74	0.01444	484.356	-0.01399	484.436	-0.02056	484.444	-0.02272
484.775	-0.0116	484.84	0.01458	484.456	-0.01401	484.536	-0.02049	484.544	-0.02279
484.875	-0.0116	484.94	0.01454	484.556	-0.01403	484.636	-0.02033	484.644	-0.02291
484.975	-0.01151	485.04	0.01447	484.656	-0.014	484.736	-0.02038	484.744	-0.0229
485.075	-0.01159	485.14	0.01446	484.756	-0.01396	484.836	-0.0205	484.844	-0.02291
485.175	-0.01161	485.24	0.01452	484.856	-0.01388	484.936	-0.02061	484.944	-0.0229
485.275	-0.01171	485.34	0.01452	484.956	-0.01395	485.036	-0.02056	485.044	-0.02282
485.375	-0.0118	485.44	0.01437	485.056	-0.01406	485.136	-0.02078	485.144	-0.02286
485.475	-0.01173	485.54	0.01435	485.156	-0.0141	485.236	-0.02083	485.244	-0.02288
485.575	-0.01174	485.64	0.01421	485.256	-0.0142	485.336	-0.0206	485.344	-0.02298
485.675	-0.01177	485.74	0.01434	485.356	-0.01425	485.436	-0.02074	485.444	-0.02298
485.775	-0.01182	485.84	0.01436	485.456	-0.01432	485.536	-0.02087	485.544	-0.02306
485.875	-0.01182	485.94	0.01438	485.556	-0.01428	485.636	-0.02058	485.644	-0.02298
485.975	-0.01178	486.04	0.01435	485.656	-0.01431	485.736	-0.0208	485.744	-0.02301
486.075	-0.01173	486.14	0.01431	485.756	-0.01436	485.836	-0.02064	485.844	-0.02297
486.175	-0.01178	486.24	0.01447	485.856	-0.01428	485.936	-0.02087	485.944	-0.02303
486.275	-0.01184	486.34	0.01449	485.956	-0.01423	486.036	-0.02092	486.044	-0.02313
486.375	-0.01179	486.44	0.01433	486.056	-0.01417	486.136	-0.02095	486.144	-0.02321
486.475	-0.01165	486.54	0.01443	486.156	-0.01418	486.236	-0.02081	486.244	-0.0231
486.575	-0.01147	486.64	0.01436	486.256	-0.01424	486.336	-0.02086	486.344	-0.02313
486.675	-0.01142	486.74	0.01431	486.356	-0.01428	486.436	-0.02101	486.444	-0.0232
486.775	-0.01153	486.84	0.01433	486.456	-0.01432	486.536	-0.02116	486.544	-0.02327
486.875	-0.01161	486.94	0.01443	486.556	-0.01428	486.636	-0.02115	486.644	-0.02337
486.975	-0.01163	487.04	0.01443	486.656	-0.01425	486.736	-0.02126	486.744	-0.02343
487.075	-0.01168	487.14	0.01449	486.756	-0.01425	486.836	-0.02126	486.844	-0.02337
487.175	-0.01163	487.24	0.01438	486.856	-0.01426	486.936	-0.02128	486.944	-0.02338
487.275	-0.01142	487.34	0.0143	486.956	-0.01427	487.036	-0.02153	487.044	-0.02329
487.375	-0.01137	487.44	0.01433	487.056	-0.01432	487.136	-0.02133	487.144	-0.02338
487.475	-0.0115	487.54	0.01433	487.156	-0.01446	487.236	-0.02153	487.244	-0.02327
487.575	-0.01149	487.64	0.01439	487.256	-0.01443	487.336	-0.02152	487.344	-0.02325
487.675	-0.01155	487.74	0.01448	487.356	-0.01433	487.436	-0.02162	487.444	-0.02344
487.775	-0.01152	487.84	0.01453	487.456	-0.01446	487.536	-0.02148	487.544	-0.02351
[truncated: 5,100 more rows]

[truncated: 6 more sheets: Fig. 4b, Fig. 5a&b, Supplemetary Fig. 3, Supplementary Fig. 4, Supplementary Fig. 5, Supplementary Fig. 6]
